# Supplementary material for: Trihelix Transcription Factor ZmThx20 Is Required for Kernel Development in Maize
Source: Int J Mol Sci. 2021 Nov 9;22(22):12137. doi: 10.3390/ijms222212137 (PMC8624104; doi:10.3390/ijms222212137)
Supplement: Supplementary file 1 [file ijms-22-12137-s001.zip]

Archive with 2 entries (2 files):
- ijms-1429690-Supplementary Tables 1-6.xlsx
- ijms-1429690-supplementary-for XML conversion.pdf
