# Supplementary material for: Trihelix Transcription Factor ZmThx20 Is Required for Kernel Development in Maize
Source: Int J Mol Sci. 2021 Nov 9;22(22):12137. doi: 10.3390/ijms222212137 (PMC8624104; doi:10.3390/ijms222212137)
Supplement: Supplementary file 1 [file ijms-22-12137-s001.zip › ijms-1429690-Supplementary Tables 1-6.xlsx]

## Sheet: Table S1
Supplementary Table S1 The fine mapping molecular markers and primers used in this paper
Usage	Primer name	Forward Primer (5'-3')	Reverse Primer (5'-3')
Fine mapping	mmc0081	TCACAGCTCTCCTGCATGTT	TTCACCGCAGGGAAAACCAT
	umc1941	ACGACGAGACTCTGTTCTGGTTCT	AGGAGGATTACGTCAATCTGTTCG
	bnlg1208	GCTGTGATGGTGAGACGAGA	GCAGGCACTACTAAAACCGC
	bnlg2305	CACCTTGAAAGCATCCTCGT	GTATCACACCCTCTGCTGCA
	bnlg1892c	ACGCCATCACTCTCGCTC	TGGCATCCATCAATCCAAC
	umc1221	GCAACAGCAACTGGCAACAG	AAACAGGCACAAAGCATGGATAG
	umc1153	CAGCATCTATAGCTTGCTTGCATT	TGGGTTTTGTTTGTTTGTTTGTTG
	umc1941	ACGACGAGACTCTGTTCTGGTTCT	AGGAGGATTACGTCAATCTGTTCG
	M1793-2	CATTTTTGGGACCGATGTAGC	CAGTGCATGATGATACTGCATTTA
	M181-6	AAATTGCAACTGCTGGTGGG	GCTTGTAGAGCCGAAGCTGA
	M188-8	TTGTGGGAGCGTTGAGGAAA	CACAAGAGGAGCCTGCGTT
	M189-2	ACGTGTCCGTTCACACGAGTAT	AGGGTCGAAACCGGGGAAAA
	M190-2	CGCTGCGTTTTACTCCATCCA	AGGGCGCTTTTAATTTGCTCT
	M190-6	TGTTCAAGTTGTTCGTCGCC	AGGCTAAATTCCGATTCACGG
	M190-7	ACGCACGTCAAATACGCTATG	GGAATTCATCGATCAAGCTAGTGG
	M190-8	AATGGGTAGGCGATGAACCTT	GGTTGTTCATGCTGTCTCCAG
	M191-4	CTCGTCACTTTTGACCTGGACC	CTGGACATCATATCGTGGTGGT
	M191-7	AGCTTAGGGAAGGTAGACGCT	GATAAATGGACGCGAGTGCTG
	M191-8	GAGGCCTGTAGGAATCGGC	ACCACAACCCAAAAACGGGA
	M194-1	GCATCTGCATGAGACGCAAG	CTCCCTTTCCTTTGTCCGCT
	M194-2	CGTCGAACATCTCCTGTGTCA	GCTCGATCGCTGTGAAAATCG
	M198-2	ATGCCTGTTTGATCCCTACGCA	TGGAGCAAACTGTTGTGGGTAT
	ubl1-snp	TTCCTACTGCCCCAATGGTCAC	TGCACAATTCAGAAAGCGCATAA
RT-PCR	ZmThx20	TCGATGTCAGGGTCGGAGT	TGCATGGcGTCCTGcTllATC
	ZmTubi	ATCACCATTGGGTCAGAAAGG	GTGCTGAGAGAAGCCAAAATAGAG
	ZmBETL1	TGTTGCCATTCTGTCCTCACT	ACACCAGCCACCGTCCTT
	ZmBETL4	ATGCGAAGAGTACATCAAGCCTG	TGTCTGTCTACACCACCACCTTG
	Zmo2	CATGGAGACCCTAAGAGCTAAG	GACGATGCTGTCTCGGATAG
	Zm18kd zein	GATCAATCGCAATCGCATATCC	CAAACAATGCAAACATCTTGGC
	Zm19kd zein	AAGTAGCTCTGCAAGTCTTTCT	GCTGGCTGAATGGTAATAGTTG
	Zm22kd zein	CTACAACAGCGACAACAGTTAC	TCGACAAGACAGGGTTTATCAA
	ZmGBSSI	TACGAGACGGTCAGGTTCTTCC	CCAGTCGTTGCAGACGAACAC
	ZmSh2	TGTGAGGGTGATGGGATTG	CGCCCAAAATGATAGCAGA
	ZmBrittle2	GAAGCCAATACCAGATTTCAGC	TGTCTCATAGTAGTCCGCACCC
	ZmSEBIIa	TGCTGCCAGATGTTGCCC	CACAGCAGTACGGAGTATAGCGT
	ZmSBEIIb	CTCCAGTGGAGTGATAGCGG	GGAAAGCGAAAAACGAAAAC
	ZmSBEI	GAAAGCAGAGACAGGAAAGACGT	TGCAAGCTACAGGAAAGGACC
	ZmSSI	ACATTACATGGAAGGCAGACC	CCTAACGAGCAAAGGACAAC
	ZmSSIIa	CAGTTTGCTGGAACCTTGT	GTTGAGCCTGTTCTTAGCC
	ZmSSIIIa	CGGGCATGTATGTTTGTTT	ACTCTACGGGCTAGTTTGG
yeast	ad-thx20-f	gccatggaggccagtgaattcATGCTGCACCACCACGGT	cagctcgagctcgatggatccCTGAACGGCAAGGAAGGTGT
	19KDZ1A1-1F	actcactatagggcgaattcTGCACTCGTTAAAGAGGCTCG	cgtgagctccccgggaattcTATACACATGTCAGTCCTTGTGCTT
	19KDZ1A1-2F	actcactatagggcgaattcACAGCACTTACGTACACGAGTT	cgtgagctccccgggaattcCTCAGTCCTTGTGCTTGTGC
Transient Transcription Dual-LUC Assay	pg-19KDZ1A1-1	TcgacggtatcgataagcttTGCACTCGTTAAAGAGGCTCG	tacgtcagtggagatatcTATACACATGTCAGTCCTTGTGCTT
	pg19KDZ1A1-2	TcgacggtatcgataagcttACAGCACTTACGTACACGAGTT	tacgtcagtggagatatcCTCAGTCCTTGTGCTTGTGC
	CPB-Thx20-F	agaacacgggggactctagaATGCTGCACCACCACGGT	gtacccggggatcctctagaCTACTGAACGGCAAGGAAGGT

## Sheet: Table S2
Supplementary Table S2 Reads and mapping of the sequence samples
Sample	Total Raw Reads (M)	Total Clean Reads (M)	Total Clean Bases(Gb)	Clean Reads Q20(%)	Clean Reads Q30(%)	Clean Reads Ratio(%)	Total Raw Reads (M)	Total * Mapping(%)	Uniquely Mapping(%)	Total Clean Reads (M)	Total # Mapping(%)	Uniquely Mapping(%)	Sample Discription
CK1	21.77	21.27	1.06	98.75	92.17	97.67	21.27	90.57	71.01	21.27	86.69	59	15 DAP kernels from WT replcate 1
CK2	21.77	21.24	1.06	98.86	92.82	97.6	21.24	91.76	72.5	21.24	87.88	60.49	15 DAP kernels from WT replcate 2
CK3	21.77	21.25	1.06	98.7	91.93	97.61	21.25	91.79	72	21.25	87.87	59.85	15 DAP kernels from WT replcate 3
M1	21.78	21.29	1.06	98.72	92.08	97.73	21.29	91.75	76.13	21.29	86.97	63.43	15 DAP kernels from sh2008 replcate 1
M2	21.8	21.34	1.07	98.73	92.09	97.89	21.34	91.73	76.07	21.34	86.88	63.37	15 DAP kernels from sh2008 replcate 2
M3	21.77	21.24	1.06	98.75	92.25	97.56	21.24	91.64	76.02	21.24	86.8	63.36	15 DAP kernels from sh2008 replcate 3
*Mapping to maize genome B73_RefGen_V3 (https://www.maizegdb.org/; http://plants.ensembl.org/Zea_mays/Info/Index).
# Mapping to maize refernce gene set transcripts (cDNA) (https://www.maizegdb.org/; http://plants.ensembl.org/Zea_mays/Info/Index).

## Sheet: Table S3
Supplementary Table S3 GO enrichemnet analysis of the DEGs identified from sh2008/WT
Note: The GO ters enrichted with p valua less than 0.05 were shown in this table.
GO biological process complete	REFLIST	upload_1 (expected)	upload_1	upload_1 (over/under)	upload_1 (fold Enrichment)	upload_1 (raw P-value)
cellular response to topologically incorrect protein (GO:0035967)	64	6.81	16	+	2.35	0.00388
cellular polysaccharide catabolic process (GO:0044247)	20	2.13	8	+	3.76	0.00387
regulation of response to alcohol (GO:1901419)	118	12.55	25	+	1.99	0.00387
regulation of cellular response to alcohol (GO:1905957)	118	12.55	25	+	1.99	0.00387
regulation of abscisic acid-activated signaling pathway (GO:0009787)	118	12.55	25	+	1.99	0.00387
response to unfolded protein (GO:0006986)	41	4.36	12	+	2.75	0.00386
cellular response to unfolded protein (GO:0034620)	41	4.36	12	+	2.75	0.00386
pollen exine formation (GO:0010584)	30	3.19	10	+	3.13	0.0038
phospholipid dephosphorylation (GO:0046839)	30	3.19	10	+	3.13	0.0038
cell fate specification (GO:0001708)	30	3.19	10	+	3.13	0.0038
regulation of organelle organization (GO:0033043)	216	22.97	39	+	1.7	0.00372
cell wall polysaccharide biosynthetic process (GO:0070592)	82	8.72	19	+	2.18	0.00371
photosynthesis, light reaction (GO:0019684)	127	13.51	26	+	1.92	0.00366
positive regulation of cellular biosynthetic process (GO:0031328)	587	62.44	88	+	1.41	0.00357
potassium ion transmembrane transport (GO:0071805)	35	3.72	11	+	2.95	0.00356
chiasma assembly (GO:0051026)	15	1.6	7	+	4.39	0.0035
anatomical structure arrangement (GO:0048532)	63	6.7	16	+	2.39	0.00347
sucrose metabolic process (GO:0005985)	46	4.89	13	+	2.66	0.00346
toxin catabolic process (GO:0009407)	46	4.89	13	+	2.66	0.00346
cellular chemical homeostasis (GO:0055082)	195	20.74	36	+	1.74	0.00345
microtubule-based process (GO:0007017)	228	24.25	41	+	1.69	0.00337
plant ovule development (GO:0048481)	55	5.85	15	+	2.56	0.00318
cotyledon development (GO:0048825)	55	5.85	15	+	2.56	0.00318
peptidyl-amino acid modification (GO:0018193)	353	37.55	58	+	1.54	0.00307
seed germination (GO:0009845)	99	10.53	22	+	2.09	0.00303
stomatal lineage progression (GO:0010440)	19	2.02	8	+	3.96	0.00301
photosynthetic electron transport chain (GO:0009767)	45	4.79	13	+	2.72	0.00295
pectin biosynthetic process (GO:0045489)	54	5.74	15	+	2.61	0.00295
regulation of signal transduction (GO:0009966)	328	34.89	55	+	1.58	0.00286
root hair cell development (GO:0080147)	98	10.42	22	+	2.11	0.00281
pollination (GO:0009856)	286	30.42	49	+	1.61	0.0028
cellular response to acid chemical (GO:0071229)	61	6.49	16	+	2.47	0.0028
multi-multicellular organism process (GO:0044706)	286	30.42	49	+	1.61	0.0028
ribonucleoside diphosphate metabolic process (GO:0009185)	61	6.49	16	+	2.47	0.0028
positive regulation of macromolecule biosynthetic process (GO:0010557)	552	58.71	84	+	1.43	0.00273
fat-soluble vitamin biosynthetic process (GO:0042362)	10	1.06	6	+	5.64	0.00269
fat-soluble vitamin metabolic process (GO:0006775)	10	1.06	6	+	5.64	0.00269
negative regulation of cell differentiation (GO:0045596)	10	1.06	6	+	5.64	0.00269
post-embryonic root development (GO:0048528)	130	13.83	27	+	1.95	0.00261
specification of plant organ identity (GO:0090701)	14	1.49	7	+	4.7	0.0026
protein import into mitochondrial matrix (GO:0030150)	28	2.98	10	+	3.36	0.00253
pollen wall assembly (GO:0010208)	44	4.68	13	+	2.78	0.00251
potassium ion transport (GO:0006813)	44	4.68	13	+	2.78	0.00251
response to ozone (GO:0010193)	33	3.51	11	+	3.13	0.00244
regulation of defense response (GO:0031347)	244	25.95	44	+	1.7	0.00239
immune effector process (GO:0002252)	66	7.02	17	+	2.42	0.00231
adaxial/abaxial pattern specification (GO:0009955)	38	4.04	12	+	2.97	0.0023
root epidermal cell differentiation (GO:0010053)	140	14.89	29	+	1.95	0.00227
photoperiodism (GO:0009648)	83	8.83	20	+	2.27	0.00212
hyperosmotic salinity response (GO:0042538)	58	6.17	16	+	2.59	0.0021
negative regulation of transcription, DNA-templated (GO:0045892)	271	28.82	48	+	1.67	0.00208
nucleotide phosphorylation (GO:0046939)	65	6.91	17	+	2.46	0.00207
organic cyclic compound biosynthetic process (GO:1901362)	894	95.09	128	+	1.35	0.00205
defense response to fungus (GO:0050832)	251	26.7	45	+	1.69	0.00201
protein refolding (GO:0042026)	32	3.4	11	+	3.23	0.002
macromolecule catabolic process (GO:0009057)	887	94.35	127	+	1.35	0.00198
plant-type ovary development (GO:0035670)	57	6.06	16	+	2.64	0.00195
monosaccharide biosynthetic process (GO:0046364)	48	5.11	14	+	2.74	0.00193
specification of floral organ identity (GO:0010093)	13	1.38	7	+	5.06	0.00189
mitochondrial transmembrane transport (GO:1990542)	64	6.81	17	+	2.5	0.00186
multicellular organismal homeostasis (GO:0048871)	9	0.96	6	+	6.27	0.00183
purine nucleoside diphosphate metabolic process (GO:0009135)	56	5.96	16	+	2.69	0.00182
purine ribonucleoside diphosphate metabolic process (GO:0009179)	56	5.96	16	+	2.69	0.00182
ADP metabolic process (GO:0046031)	56	5.96	16	+	2.69	0.00182
regulation of cell communication (GO:0010646)	336	35.74	57	+	1.59	0.00182
plant organ formation (GO:1905393)	111	11.81	25	+	2.12	0.00181
nucleoside diphosphate metabolic process (GO:0009132)	81	8.62	20	+	2.32	0.0018
cellular response to chemical stress (GO:0062197)	120	12.76	26	+	2.04	0.0018
positive regulation of metabolic process (GO:0009893)	836	88.92	121	+	1.36	0.00178
hemicellulose metabolic process (GO:0010410)	110	11.7	25	+	2.14	0.00174
positive regulation of transcription, DNA-templated (GO:0045893)	503	53.5	79	+	1.48	0.00173
cellular ion homeostasis (GO:0006873)	169	17.98	34	+	1.89	0.00166
host programmed cell death induced by symbiont (GO:0034050)	47	5	14	+	2.8	0.00163
disaccharide biosynthetic process (GO:0046351)	31	3.3	11	+	3.34	0.00163
root morphogenesis (GO:0010015)	275	29.25	49	+	1.68	0.00163
supramolecular fiber organization (GO:0097435)	155	16.49	32	+	1.94	0.00162
hexose metabolic process (GO:0019318)	87	9.25	21	+	2.27	0.00157
reactive oxygen species metabolic process (GO:0072593)	69	7.34	18	+	2.45	0.00154
stomatal movement (GO:0010118)	62	6.59	17	+	2.58	0.00152
anion transmembrane transport (GO:0098656)	105	11.17	24	+	2.15	0.00145
positive regulation of post-embryonic development (GO:0048582)	86	9.15	21	+	2.3	0.00144
negative regulation of RNA metabolic process (GO:0051253)	283	30.1	50	+	1.66	0.00143
plant-type cell wall organization (GO:0009664)	150	15.95	31	+	1.94	0.00142
nucleoside diphosphate phosphorylation (GO:0006165)	61	6.49	17	+	2.62	0.00139
plant-type hypersensitive response (GO:0009626)	46	4.89	14	+	2.86	0.00138
positive regulation of RNA biosynthetic process (GO:1902680)	505	53.71	80	+	1.49	0.00138
positive regulation of nucleic acid-templated transcription (GO:1903508)	505	53.71	80	+	1.49	0.00138
xylem and phloem pattern formation (GO:0010051)	68	7.23	18	+	2.49	0.00137
cellular response to light intensity (GO:0071484)	12	1.28	7	+	5.48	0.00134
regulation of cell differentiation (GO:0045595)	35	3.72	12	+	3.22	0.0013
cellular response to nutrient levels (GO:0031669)	174	18.51	35	+	1.89	0.00129
seedling development (GO:0090351)	123	13.08	27	+	2.06	0.00126
response to molecule of bacterial origin (GO:0002237)	40	4.25	13	+	3.06	0.00124
beta-glucan metabolic process (GO:0051273)	67	7.13	18	+	2.53	0.00123
negative regulation of nucleic acid-templated transcription (GO:1903507)	273	29.04	49	+	1.69	0.00118
negative regulation of RNA biosynthetic process (GO:1902679)	273	29.04	49	+	1.69	0.00118
positive regulation of multicellular organismal process (GO:0051240)	102	10.85	24	+	2.21	0.00116
meristem maintenance (GO:0010073)	145	15.42	31	+	2.01	0.00113
positive regulation of biosynthetic process (GO:0009891)	604	64.24	93	+	1.45	0.00113
dephosphorylation (GO:0016311)	208	22.12	40	+	1.81	0.00108
regulation of supramolecular fiber organization (GO:1902903)	50	5.32	15	+	2.82	0.00107
oligopeptide transport (GO:0006857)	34	3.62	12	+	3.32	0.00106
defense response, incompatible interaction (GO:0009814)	180	19.15	36	+	1.88	0.00106
multi-organism process (GO:0051704)	525	55.84	83	+	1.49	0.00106
nuclear chromosome segregation (GO:0098813)	100	10.64	24	+	2.26	0.00104
monocarboxylic acid transport (GO:0015718)	39	4.15	13	+	3.13	0.00102
cellular response to water stimulus (GO:0071462)	39	4.15	13	+	3.13	0.00102
lipid modification (GO:0030258)	108	11.49	25	+	2.18	0.000997
plant epidermis morphogenesis (GO:0090626)	89	9.47	22	+	2.32	0.000972
cytoskeleton-dependent cytokinesis (GO:0061640)	55	5.85	16	+	2.74	0.000969
response to karrikin (GO:0080167)	127	13.51	28	+	2.07	0.000948
glucan biosynthetic process (GO:0009250)	118	12.55	27	+	2.15	0.000926
cellular response to osmotic stress (GO:0071470)	49	5.21	15	+	2.88	0.000899
divalent metal ion transport (GO:0070838)	117	12.44	27	+	2.17	0.000887
homologous chromosome pairing at meiosis (GO:0007129)	33	3.51	12	+	3.42	0.000855
cellular response to water deprivation (GO:0042631)	38	4.04	13	+	3.22	0.000841
cell wall organization (GO:0071555)	274	29.14	50	+	1.72	0.000837
adaxial/abaxial axis specification (GO:0009943)	28	2.98	11	+	3.69	0.000836
glycolytic process (GO:0006096)	54	5.74	16	+	2.79	0.000823
ATP generation from ADP (GO:0006757)	54	5.74	16	+	2.79	0.000823
trichoblast differentiation (GO:0010054)	125	13.3	28	+	2.11	0.000818
disaccharide metabolic process (GO:0005984)	70	7.45	19	+	2.55	0.000817
macromolecule biosynthetic process (GO:0009059)	1327	141.15	184	+	1.3	0.000774
polarity specification of adaxial/abaxial axis (GO:0009944)	23	2.45	10	+	4.09	0.000772
gluconeogenesis (GO:0006094)	23	2.45	10	+	4.09	0.000772
monosaccharide metabolic process (GO:0005996)	124	13.19	28	+	2.12	0.000765
axis specification (GO:0009798)	48	5.11	15	+	2.94	0.000754
actin cytoskeleton organization (GO:0030036)	104	11.06	25	+	2.26	0.000753
regulation of cell cycle phase transition (GO:1901987)	53	5.64	16	+	2.84	0.000696
lignin metabolic process (GO:0009808)	53	5.64	16	+	2.84	0.000696
response to salicylic acid (GO:0009751)	155	16.49	33	+	2	0.000683
cell maturation (GO:0048469)	122	12.98	28	+	2.16	0.000679
response to fungus (GO:0009620)	348	37.02	61	+	1.65	0.000672
lignin biosynthetic process (GO:0009809)	42	4.47	14	+	3.13	0.000665
specification of axis polarity (GO:0065001)	27	2.87	11	+	3.83	0.000657
root hair cell differentiation (GO:0048765)	121	12.87	28	+	2.18	0.000647
trichoblast maturation (GO:0048764)	121	12.87	28	+	2.18	0.000647
response to jasmonic acid (GO:0009753)	175	18.61	36	+	1.93	0.000619
photosynthesis (GO:0015979)	188	20	38	+	1.9	0.000613
regulation of meristem structural organization (GO:0009934)	22	2.34	10	+	4.27	0.000588
cell morphogenesis involved in differentiation (GO:0000904)	228	24.25	44	+	1.81	0.000588
oligosaccharide metabolic process (GO:0009311)	80	8.51	21	+	2.47	0.000578
phloem or xylem histogenesis (GO:0010087)	107	11.38	26	+	2.28	0.000518
cell tip growth (GO:0009932)	159	16.91	34	+	2.01	0.000512
pyruvate metabolic process (GO:0006090)	79	8.4	21	+	2.5	0.000512
hexose biosynthetic process (GO:0019319)	26	2.77	11	+	3.98	0.000511
plant epidermal cell differentiation (GO:0090627)	171	18.19	36	+	1.98	0.000503
developmental cell growth (GO:0048588)	196	20.85	40	+	1.92	0.000503
regulation of stomatal movement (GO:0010119)	95	10.1	24	+	2.38	0.000445
pollen tube development (GO:0048868)	191	20.32	39	+	1.92	0.000443
actin filament-based process (GO:0030029)	113	12.02	27	+	2.25	0.000435
stomatal complex morphogenesis (GO:0010103)	30	3.19	12	+	3.76	0.000431
response to light intensity (GO:0009642)	143	15.21	32	+	2.1	0.000411
plant organ senescence (GO:0090693)	112	11.91	27	+	2.27	0.000404
divalent inorganic cation transport (GO:0072511)	119	12.66	28	+	2.21	0.000385
cellulose metabolic process (GO:0030243)	55	5.85	17	+	2.91	0.000383
chromosome segregation (GO:0007059)	111	11.81	27	+	2.29	0.000378
protein autophosphorylation (GO:0046777)	187	19.89	39	+	1.96	0.000372
multicellular organismal reproductive process (GO:0048609)	186	19.78	39	+	1.97	0.00036
response to starvation (GO:0042594)	195	20.74	40	+	1.93	0.000337
generation of precursor metabolites and energy (GO:0006091)	376	39.99	66	+	1.65	0.000323
flavonoid biosynthetic process (GO:0009813)	54	5.74	17	+	2.96	0.000321
positive regulation of response to stimulus (GO:0048584)	234	24.89	46	+	1.85	0.000319
regulation of response to stress (GO:0080134)	374	39.78	66	+	1.66	0.000308
multicellular organism reproduction (GO:0032504)	193	20.53	40	+	1.95	0.000304
toxin metabolic process (GO:0009404)	59	6.28	18	+	2.87	0.000298
cellular response to inorganic substance (GO:0071241)	43	4.57	15	+	3.28	0.000291
mitotic cell cycle process (GO:1903047)	203	21.59	42	+	1.95	0.000275
regulation of cell cycle (GO:0051726)	240	25.53	47	+	1.84	0.000268
response to carbohydrate (GO:0009743)	153	16.27	34	+	2.09	0.000259
post-embryonic plant organ development (GO:0090696)	176	18.72	38	+	2.03	0.000249
positive regulation of developmental process (GO:0051094)	132	14.04	31	+	2.21	0.000242
aging (GO:0007568)	132	14.04	31	+	2.21	0.000242
homologous chromosome segregation (GO:0045143)	37	3.94	14	+	3.56	0.000234
organic anion transport (GO:0015711)	162	17.23	36	+	2.09	0.000224
intercellular transport (GO:0010496)	23	2.45	11	+	4.5	0.000224
cellular homeostasis (GO:0019725)	275	29.25	53	+	1.81	0.000208
protein-containing complex assembly (GO:0065003)	531	56.48	88	+	1.56	0.00019
programmed cell death (GO:0012501)	76	8.08	22	+	2.72	0.000176
anther development (GO:0048653)	76	8.08	22	+	2.72	0.000176
homologous recombination (GO:0035825)	56	5.96	18	+	3.02	0.000175
reciprocal meiotic recombination (GO:0007131)	56	5.96	18	+	3.02	0.000175
reciprocal homologous recombination (GO:0140527)	56	5.96	18	+	3.02	0.000175
regulation of stomatal closure (GO:0090333)	31	3.3	13	+	3.94	0.000174
leaf senescence (GO:0010150)	106	11.27	27	+	2.39	0.000166
cell wall biogenesis (GO:0042546)	238	25.31	48	+	1.9	0.000161
regulation of small molecule metabolic process (GO:0062012)	123	13.08	30	+	2.29	0.000152
chromosome organization involved in meiotic cell cycle (GO:0070192)	55	5.85	18	+	3.08	0.000146
stomatal complex development (GO:0010374)	55	5.85	18	+	3.08	0.000146
organelle fission (GO:0048285)	205	21.8	43	+	1.97	0.000132
regulation of cellular ketone metabolic process (GO:0010565)	102	10.85	27	+	2.49	0.000116
plant-type cell wall biogenesis (GO:0009832)	157	16.7	36	+	2.16	0.000111
carpel development (GO:0048440)	78	8.3	23	+	2.77	0.000108
response to nutrient levels (GO:0031667)	222	23.61	46	+	1.95	0.000101
protein-containing complex subunit organization (GO:0043933)	606	64.46	100	+	1.55	9.84e-05
secondary metabolite biosynthetic process (GO:0044550)	144	15.32	34	+	2.22	9.81e-05
anatomical structure maturation (GO:0071695)	186	19.78	41	+	2.07	9.43e-05
unidimensional cell growth (GO:0009826)	287	30.53	56	+	1.83	9.3e-05
carbohydrate catabolic process (GO:0016052)	233	24.78	48	+	1.94	9.2e-05
fatty acid metabolic process (GO:0006631)	220	23.4	46	+	1.97	9.11e-05
flavonoid metabolic process (GO:0009812)	63	6.7	20	+	2.98	9.03e-05
meiotic chromosome segregation (GO:0045132)	63	6.7	20	+	2.98	9.03e-05
hormone transport (GO:0009914)	90	9.57	25	+	2.61	8.87e-05
potassium ion homeostasis (GO:0055075)	20	2.13	11	+	5.17	8.7e-05
meristem development (GO:0048507)	217	23.08	46	+	1.99	8.09e-05
response to organic cyclic compound (GO:0014070)	280	29.78	55	+	1.85	7.96e-05
response to UV-B (GO:0010224)	73	7.76	22	+	2.83	7.81e-05
developmental maturation (GO:0021700)	204	21.7	44	+	2.03	7.74e-05
response to nematode (GO:0009624)	82	8.72	24	+	2.75	7.74e-05
cell morphogenesis (GO:0000902)	368	39.14	68	+	1.74	7.5e-05
inorganic ion homeostasis (GO:0098771)	250	26.59	51	+	1.92	6.98e-05
cation homeostasis (GO:0055080)	236	25.1	49	+	1.95	6.68e-05
organic substance transport (GO:0071702)	1026	109.13	155	+	1.42	6.64e-05
protein complex oligomerization (GO:0051259)	51	5.42	18	+	3.32	6.63e-05
cellular component biogenesis (GO:0044085)	1321	140.51	192	+	1.37	6.59e-05
auxin transport (GO:0060918)	87	9.25	25	+	2.7	6.24e-05
regulation of post-embryonic development (GO:0048580)	344	36.59	65	+	1.78	6.21e-05
cytoskeleton organization (GO:0007010)	283	30.1	56	+	1.86	5.85e-05
response to red or far red light (GO:0009639)	196	20.85	43	+	2.06	5.76e-05
fatty acid biosynthetic process (GO:0006633)	133	14.15	33	+	2.33	5.26e-05
cation transmembrane transport (GO:0098655)	228	24.25	48	+	1.98	5.22e-05
nuclear division (GO:0000280)	162	17.23	38	+	2.21	5.11e-05
cell division (GO:0051301)	210	22.34	46	+	2.06	3.97e-05
photomorphogenesis (GO:0009640)	74	7.87	23	+	2.92	3.65e-05
meiosis I (GO:0007127)	74	7.87	23	+	2.92	3.65e-05
inorganic ion transmembrane transport (GO:0098660)	243	25.85	51	+	1.97	3.64e-05
phenylpropanoid biosynthetic process (GO:0009699)	88	9.36	26	+	2.78	3.4e-05
abscisic acid-activated signaling pathway (GO:0009738)	101	10.74	28	+	2.61	3.38e-05
cellular response to radiation (GO:0071478)	110	11.7	30	+	2.56	3.29e-05
regulation of hormone levels (GO:0010817)	250	26.59	52	+	1.96	3.22e-05
phenylpropanoid metabolic process (GO:0009698)	109	11.59	30	+	2.59	3.11e-05
detoxification (GO:0098754)	100	10.64	28	+	2.63	2.96e-05
amino acid transport (GO:0006865)	47	5	18	+	3.6	2.78e-05
inorganic cation transmembrane transport (GO:0098662)	222	23.61	48	+	2.03	2.75e-05
cell death (GO:0008219)	99	10.53	28	+	2.66	2.61e-05
stamen development (GO:0048443)	105	11.17	29	+	2.6	2.58e-05
androecium development (GO:0048466)	105	11.17	29	+	2.6	2.58e-05
organic acid transport (GO:0015849)	115	12.23	31	+	2.53	2.58e-05
mitotic cell cycle (GO:0000278)	244	25.95	52	+	2	2.45e-05
external encapsulating structure organization (GO:0045229)	320	34.04	63	+	1.85	2.39e-05
innate immune response (GO:0045087)	305	32.44	61	+	1.88	2.26e-05
cellular response to light stimulus (GO:0071482)	104	11.06	29	+	2.62	2.25e-05
gynoecium development (GO:0048467)	91	9.68	27	+	2.79	2.25e-05
carboxylic acid transport (GO:0046942)	113	12.02	31	+	2.58	2.22e-05
DNA recombination (GO:0006310)	156	16.59	38	+	2.29	2.21e-05
regulation of multicellular organismal development (GO:2000026)	358	38.08	69	+	1.81	2.07e-05
nitrogen compound transport (GO:0071705)	845	89.88	135	+	1.5	2.06e-05
cell wall polysaccharide metabolic process (GO:0010383)	144	15.32	36	+	2.35	2.01e-05
cellular response to lipid (GO:0071396)	250	26.59	53	+	1.99	1.98e-05
negative regulation of developmental process (GO:0051093)	154	16.38	38	+	2.32	1.93e-05
regulation of multicellular organismal process (GO:0051239)	444	47.23	81	+	1.72	1.88e-05
cellular component assembly (GO:0022607)	835	88.81	134	+	1.51	1.85e-05
response to UV (GO:0009411)	125	13.3	33	+	2.48	1.74e-05
cell wall macromolecule metabolic process (GO:0044036)	171	18.19	41	+	2.25	1.73e-05
meiotic nuclear division (GO:0140013)	108	11.49	30	+	2.61	1.72e-05
embryo development ending in seed dormancy (GO:0009793)	542	57.65	95	+	1.65	1.68e-05
lipid biosynthetic process (GO:0008610)	511	54.35	91	+	1.67	1.36e-05
negative regulation of cellular process (GO:0048523)	740	78.71	122	+	1.55	1.34e-05
metal ion homeostasis (GO:0055065)	183	19.46	43	+	2.21	1.26e-05
immune response (GO:0006955)	312	33.19	63	+	1.9	1.26e-05
cellular response to extracellular stimulus (GO:0031668)	213	22.66	48	+	2.12	1.14e-05
protein folding (GO:0006457)	181	19.25	43	+	2.23	1.07e-05
metal ion transport (GO:0030001)	256	27.23	55	+	2.02	1.02e-05
secondary metabolic process (GO:0019748)	303	32.23	62	+	1.92	9.72e-06
post-embryonic plant morphogenesis (GO:0090698)	199	21.17	46	+	2.17	9.71e-06
plant organ morphogenesis (GO:1905392)	413	43.93	78	+	1.78	9.44e-06
cellular polysaccharide biosynthetic process (GO:0033692)	177	18.83	43	+	2.28	8.34e-06
phosphorylation (GO:0016310)	1191	126.68	182	+	1.44	8.03e-06
oxidation-reduction process (GO:0055114)	759	80.73	126	+	1.56	7.61e-06
developmental growth involved in morphogenesis (GO:0060560)	334	35.53	67	+	1.89	7.57e-06
protein phosphorylation (GO:0006468)	1016	108.07	160	+	1.48	6.62e-06
positive regulation of cellular process (GO:0048522)	1038	110.41	163	+	1.48	6.45e-06
immune system process (GO:0002376)	351	37.33	70	+	1.87	5.67e-06
embryo development (GO:0009790)	567	60.31	101	+	1.67	5.53e-06
cellular response to alcohol (GO:0097306)	134	14.25	36	+	2.53	5.28e-06
cellular response to abscisic acid stimulus (GO:0071215)	134	14.25	36	+	2.53	5.28e-06
meiosis I cell cycle process (GO:0061982)	79	8.4	26	+	3.09	5.03e-06
signaling (GO:0023052)	1335	142	202	+	1.42	4.49e-06
anatomical structure formation involved in morphogenesis (GO:0048646)	204	21.7	48	+	2.21	4.4e-06
shoot system morphogenesis (GO:0010016)	173	18.4	43	+	2.34	3.96e-06
glucan metabolic process (GO:0044042)	202	21.49	48	+	2.23	3.91e-06
cation transport (GO:0006812)	407	43.29	79	+	1.82	3.84e-06
plant-type cell wall organization or biogenesis (GO:0071669)	265	28.19	58	+	2.06	3.76e-06
response to auxin (GO:0009733)	299	31.8	63	+	1.98	3.66e-06
response to toxic substance (GO:0009636)	120	12.76	34	+	2.66	3.38e-06
cellular response to external stimulus (GO:0071496)	219	23.29	51	+	2.19	3.35e-06
response to reactive oxygen species (GO:0000302)	160	17.02	41	+	2.41	3.23e-06
cell development (GO:0048468)	318	33.82	66	+	1.95	3.12e-06
ion homeostasis (GO:0050801)	290	30.85	62	+	2.01	2.72e-06
cellular glucan metabolic process (GO:0006073)	194	20.63	47	+	2.28	2.63e-06
monocarboxylic acid biosynthetic process (GO:0072330)	210	22.34	50	+	2.24	2.13e-06
plant epidermis development (GO:0090558)	266	28.29	59	+	2.09	1.68e-06
response to extracellular stimulus (GO:0009991)	262	27.87	59	+	2.12	1.31e-06
anion transport (GO:0006820)	281	29.89	62	+	2.07	1.18e-06
cellular catabolic process (GO:0044248)	1221	129.87	191	+	1.47	1.12e-06
signal transduction (GO:0007165)	1296	137.85	201	+	1.46	1.1e-06
cell growth (GO:0016049)	385	40.95	78	+	1.9	9.79e-07
regulation of response to stimulus (GO:0048583)	724	77.01	126	+	1.64	8.6e-07
developmental growth (GO:0048589)	384	40.84	79	+	1.93	6.24e-07
chemical homeostasis (GO:0048878)	415	44.14	84	+	1.9	4.84e-07
root system development (GO:0022622)	513	54.57	98	+	1.8	4.77e-07
root development (GO:0048364)	511	54.35	98	+	1.8	4.53e-07
organic substance catabolic process (GO:1901575)	1341	142.64	209	+	1.47	4.23e-07
regulation of nitrogen compound metabolic process (GO:0051171)	2731	290.48	381	+	1.31	3.78e-07
response to wounding (GO:0009611)	226	24.04	55	+	2.29	3.64e-07
response to decreased oxygen levels (GO:0036293)	264	28.08	61	+	2.17	3.53e-07
cellular carbohydrate biosynthetic process (GO:0034637)	213	22.66	53	+	2.34	3.02e-07
response to hypoxia (GO:0001666)	260	27.65	61	+	2.21	2.75e-07
macromolecule modification (GO:0043412)	2805	298.35	391	+	1.31	2.65e-07
cellular response to decreased oxygen levels (GO:0036294)	236	25.1	57	+	2.27	2.38e-07
response to oxygen levels (GO:0070482)	266	28.29	62	+	2.19	2.29e-07
organelle organization (GO:0006996)	1690	179.76	255	+	1.42	2.2e-07
carboxylic acid biosynthetic process (GO:0046394)	467	49.67	93	+	1.87	2.09e-07
organic acid biosynthetic process (GO:0016053)	467	49.67	93	+	1.87	2.09e-07
cellular response to hypoxia (GO:0071456)	234	24.89	57	+	2.29	2.01e-07
ion transmembrane transport (GO:0034220)	327	34.78	72	+	2.07	1.92e-07
cell cycle process (GO:0022402)	420	44.67	86	+	1.93	1.75e-07
pollen development (GO:0009555)	346	36.8	75	+	2.04	1.67e-07
polysaccharide biosynthetic process (GO:0000271)	213	22.66	54	+	2.38	1.67e-07
response to organonitrogen compound (GO:0010243)	249	26.48	60	+	2.27	1.55e-07
meiotic cell cycle process (GO:1903046)	154	16.38	44	+	2.69	1.45e-07
response to cold (GO:0009409)	415	44.14	86	+	1.95	1.45e-07
cellular response to oxygen levels (GO:0071453)	237	25.21	58	+	2.3	1.39e-07
response to chitin (GO:0010200)	138	14.68	41	+	2.79	1.28e-07
gametophyte development (GO:0048229)	462	49.14	93	+	1.89	1.23e-07
regulation of macromolecule biosynthetic process (GO:0010556)	2369	251.98	341	+	1.35	1.14e-07
negative regulation of biological process (GO:0048519)	1099	116.9	181	+	1.55	1.13e-07
regulation of cellular macromolecule biosynthetic process (GO:2000112)	2356	250.6	340	+	1.36	1.06e-07
cellular lipid metabolic process (GO:0044255)	689	73.29	126	+	1.72	9.33e-08
cell wall organization or biogenesis (GO:0071554)	505	53.71	100	+	1.86	8.86e-08
response to heat (GO:0009408)	226	24.04	57	+	2.37	7.23e-08
lipid metabolic process (GO:0006629)	824	87.64	145	+	1.65	6.72e-08
growth (GO:0040007)	442	47.01	91	+	1.94	6.71e-08
phosphate-containing compound metabolic process (GO:0006796)	1834	195.07	277	+	1.42	6.23e-08
regionalization (GO:0003002)	155	16.49	45	+	2.73	5.17e-08
cell differentiation (GO:0030154)	612	65.1	116	+	1.78	5.13e-08
regulation of macromolecule metabolic process (GO:0060255)	3048	324.2	426	+	1.31	4.97e-08
meiotic cell cycle (GO:0051321)	170	18.08	48	+	2.65	4.35e-08
catabolic process (GO:0009056)	1465	155.82	231	+	1.48	4.1e-08
hormone-mediated signaling pathway (GO:0009755)	424	45.1	89	+	1.97	3.88e-08
seed development (GO:0048316)	726	77.22	133	+	1.72	3.77e-08
phosphorus metabolic process (GO:0006793)	1879	199.86	284	+	1.42	3.73e-08
protein metabolic process (GO:0019538)	3510	373.34	483	+	1.29	3.04e-08
response to cadmium ion (GO:0046686)	313	33.29	73	+	2.19	2.51e-08
regulation of nucleobase-containing compound metabolic process (GO:0019219)	2336	248.47	342	+	1.38	2.48e-08
regulation of gene expression (GO:0010468)	2670	283.99	383	+	1.35	2.41e-08
cell cycle (GO:0007049)	457	48.61	95	+	1.95	2.14e-08
regulation of RNA metabolic process (GO:0051252)	2277	242.19	335	+	1.38	2.12e-08
regulation of primary metabolic process (GO:0080090)	2816	299.52	401	+	1.34	2.04e-08
pattern specification process (GO:0007389)	190	20.21	53	+	2.62	1.77e-08
regulation of cellular biosynthetic process (GO:0031326)	2468	262.51	359	+	1.37	1.71e-08
cellular protein metabolic process (GO:0044267)	3357	357.07	467	+	1.31	1.67e-08
response to oxidative stress (GO:0006979)	458	48.72	96	+	1.97	1.42e-08
regulation of RNA biosynthetic process (GO:2001141)	2178	231.66	324	+	1.4	1.36e-08
floral whorl development (GO:0048438)	195	20.74	54	+	2.6	1.36e-08
regulation of nucleic acid-templated transcription (GO:1903506)	2176	231.45	324	+	1.4	1.34e-08
regulation of transcription, DNA-templated (GO:0006355)	2176	231.45	324	+	1.4	1.34e-08
cellular response to abiotic stimulus (GO:0071214)	189	20.1	53	+	2.64	9.71e-09
cellular response to environmental stimulus (GO:0104004)	189	20.1	53	+	2.64	9.71e-09
cellular response to hormone stimulus (GO:0032870)	492	52.33	102	+	1.95	8.3e-09
positive regulation of biological process (GO:0048518)	1272	135.3	210	+	1.55	8.22e-09
regulation of biosynthetic process (GO:0009889)	2505	266.44	366	+	1.37	8.02e-09
cellular response to endogenous stimulus (GO:0071495)	524	55.74	107	+	1.92	6.77e-09
fruit development (GO:0010154)	750	79.77	140	+	1.75	5.96e-09
polysaccharide metabolic process (GO:0005976)	417	44.35	91	+	2.05	5.32e-09
cell communication (GO:0007154)	1585	168.59	252	+	1.49	4.65e-09
cellular polysaccharide metabolic process (GO:0044264)	269	28.61	68	+	2.38	3.81e-09
homeostatic process (GO:0042592)	537	57.12	110	+	1.93	3.15e-09
carbohydrate biosynthetic process (GO:0016051)	303	32.23	74	+	2.3	3.14e-09
carbohydrate metabolic process (GO:0005975)	930	98.92	166	+	1.68	3.01e-09
cellular response to oxygen-containing compound (GO:1901701)	509	54.14	106	+	1.96	2.88e-09
oxoacid metabolic process (GO:0043436)	1015	107.96	178	+	1.65	2.73e-09
small molecule biosynthetic process (GO:0044283)	641	68.18	126	+	1.85	2.65e-09
macromolecule metabolic process (GO:0043170)	5452	579.9	719	+	1.24	2.57e-09
small molecule metabolic process (GO:0044281)	1516	161.25	245	+	1.52	2.24e-09
organic acid metabolic process (GO:0006082)	1018	108.28	179	+	1.65	2.11e-09
cellular protein modification process (GO:0006464)	2488	264.64	369	+	1.39	1.45e-09
protein modification process (GO:0036211)	2488	264.64	369	+	1.39	1.45e-09
response to nitrogen compound (GO:1901698)	300	31.91	75	+	2.35	9.11e-10
regulation of cellular metabolic process (GO:0031323)	2966	315.48	430	+	1.36	7.26e-10
floral organ development (GO:0048437)	245	26.06	66	+	2.53	7.22e-10
cellular carbohydrate metabolic process (GO:0044262)	383	40.74	89	+	2.18	6.94e-10
defense response to bacterium (GO:0042742)	414	44.04	94	+	2.13	6.73e-10
carboxylic acid metabolic process (GO:0019752)	911	96.9	167	+	1.72	5.62e-10
monocarboxylic acid metabolic process (GO:0032787)	438	46.59	98	+	2.1	4.76e-10
nitrogen compound metabolic process (GO:0006807)	6106	649.47	802	+	1.23	3.47e-10
cellular response to organic substance (GO:0071310)	666	70.84	134	+	1.89	1.71e-10
cellular developmental process (GO:0048869)	694	73.82	139	+	1.88	1.16e-10
ion transport (GO:0006811)	666	70.84	135	+	1.91	1.13e-10
regulation of developmental process (GO:0050793)	757	80.52	148	+	1.84	1.02e-10
regulation of metabolic process (GO:0019222)	3316	352.71	480	+	1.36	5.88e-11
response to metal ion (GO:0010038)	430	45.74	100	+	2.19	4.87e-11
response to bacterium (GO:0009617)	508	54.03	114	+	2.11	1.39e-11
cellular macromolecule metabolic process (GO:0044260)	4389	466.84	616	+	1.32	6.84e-12
cellular biosynthetic process (GO:0044249)	2574	273.78	395	+	1.44	6.35e-12
leaf development (GO:0048366)	333	35.42	87	+	2.46	5.12e-12
defense response (GO:0006952)	949	100.94	182	+	1.8	3.65e-12
tissue development (GO:0009888)	613	65.2	134	+	2.06	1.48e-12
defense response to other organism (GO:0098542)	805	85.62	163	+	1.9	1.13e-12
response to temperature stimulus (GO:0009266)	617	65.63	135	+	2.06	1.1e-12
regulation of biological quality (GO:0065008)	971	103.28	187	+	1.81	1.04e-12
reproductive shoot system development (GO:0090567)	371	39.46	96	+	2.43	9.87e-13
organonitrogen compound metabolic process (GO:1901564)	4573	486.41	645	+	1.33	6.65e-13
flower development (GO:0009908)	356	37.87	94	+	2.48	6.37e-13
transmembrane transport (GO:0055085)	855	90.94	173	+	1.9	2.11e-13
organic substance biosynthetic process (GO:1901576)	2664	283.36	416	+	1.47	1.6e-13
response to water deprivation (GO:0009414)	358	38.08	96	+	2.52	1.22e-13
response to light stimulus (GO:0009416)	712	75.73	153	+	2.02	8.6e-14
cellular component organization or biogenesis (GO:0071840)	2809	298.78	436	+	1.46	8.48e-14
response to acid chemical (GO:0001101)	399	42.44	104	+	2.45	6.01e-14
biosynthetic process (GO:0009058)	2800	297.82	436	+	1.46	4.92e-14
response to water (GO:0009415)	367	39.04	99	+	2.54	3.76e-14
cellular response to stress (GO:0033554)	1120	119.13	215	+	1.8	2.6e-14
anatomical structure morphogenesis (GO:0009653)	897	95.41	183	+	1.92	2.04e-14
response to abscisic acid (GO:0009737)	498	52.97	122	+	2.3	1.86e-14
response to radiation (GO:0009314)	737	78.39	160	+	2.04	1.4e-14
response to alcohol (GO:0097305)	502	53.4	123	+	2.3	1.37e-14
cellular component organization (GO:0016043)	2402	255.49	391	+	1.53	5.44e-15
response to salt stress (GO:0009651)	447	47.55	115	+	2.42	4.89e-15
reproductive system development (GO:0061458)	1209	128.6	234	+	1.82	6.67e-16
reproductive structure development (GO:0048608)	1207	128.38	234	+	1.82	6.15e-16
phyllome development (GO:0048827)	495	52.65	126	+	2.39	5.69e-16
response to lipid (GO:0033993)	673	71.58	155	+	2.17	3.99e-16
response to osmotic stress (GO:0006970)	528	56.16	132	+	2.35	3.01e-16
primary metabolic process (GO:0044238)	7153	760.83	977	+	1.28	3.98e-17
transport (GO:0006810)	2249	239.22	386	+	1.61	4.81e-18
cellular response to chemical stimulus (GO:0070887)	1084	115.3	225	+	1.95	3.84e-18
biological_process (GO:0008150)	21416	2277.92	2475	+	1.09	2.41e-18
Unclassified (UNCLASSIFIED)	6046	643.08	446	-	0.69	2.41e-18
developmental process involved in reproduction (GO:0003006)	1437	152.85	277	+	1.81	1.81e-18
establishment of localization (GO:0051234)	2294	244	395	+	1.62	1.13e-18
interspecies interaction between organisms (GO:0044419)	1120	119.13	232	+	1.95	1.03e-18
cellular response to stimulus (GO:0051716)	2486	264.42	422	+	1.6	5.03e-19
reproduction (GO:0000003)	1742	185.29	323	+	1.74	3.1e-19
response to other organism (GO:0051707)	1093	116.26	230	+	1.98	2.81e-19
response to external biotic stimulus (GO:0043207)	1093	116.26	230	+	1.98	2.81e-19
regulation of cellular process (GO:0050794)	4714	501.41	704	+	1.4	2.75e-19
reproductive process (GO:0022414)	1732	184.22	322	+	1.75	2.52e-19
localization (GO:0051179)	2459	261.55	421	+	1.61	1.82e-19
response to biotic stimulus (GO:0009607)	1094	116.36	231	+	1.99	1.8e-19
plant organ development (GO:0099402)	1009	107.32	222	+	2.07	1.3e-20
shoot system development (GO:0048367)	729	77.54	179	+	2.31	6.31e-21
regulation of biological process (GO:0050789)	5369	571.07	795	+	1.39	2.83e-21
post-embryonic development (GO:0009791)	1482	157.63	298	+	1.89	3.74e-22
response to hormone (GO:0009725)	1241	132	266	+	2.02	3.95e-23
response to endogenous stimulus (GO:0009719)	1271	135.19	271	+	2	3.04e-23
system development (GO:0048731)	1869	198.8	363	+	1.83	1.22e-24
biological regulation (GO:0065007)	5963	634.26	886	+	1.4	1.06e-24
organic substance metabolic process (GO:0071704)	7786	828.16	1104	+	1.33	1.86e-25
response to external stimulus (GO:0009605)	1507	160.29	318	+	1.98	1.02e-26
cellular metabolic process (GO:0044237)	7602	808.59	1091	+	1.35	6.87e-27
response to inorganic substance (GO:0010035)	913	97.11	228	+	2.35	2.66e-27
metabolic process (GO:0008152)	8604	915.17	1210	+	1.32	1.5e-27
multicellular organism development (GO:0007275)	2459	261.55	472	+	1.8	2.27e-31
response to organic substance (GO:0010033)	1704	181.25	366	+	2.02	4.33e-32
response to oxygen-containing compound (GO:1901700)	1515	161.14	343	+	2.13	1.02e-33
developmental process (GO:0032502)	2998	318.88	557	+	1.75	3.54e-34
multicellular organismal process (GO:0032501)	2741	291.55	522	+	1.79	2.56e-34
anatomical structure development (GO:0048856)	2843	302.4	540	+	1.79	2.59e-35
response to abiotic stimulus (GO:0009628)	2129	226.45	452	+	2	5.53e-39
response to stress (GO:0006950)	3100	329.73	610	+	1.85	1.35e-44
response to chemical (GO:0042221)	2676	284.63	573	+	2.01	1.85e-51
response to stimulus (GO:0050896)	5538	589.05	1032	+	1.75	6.07e-72
cellular process (GO:0009987)	11931	1269.04	1796	+	1.42	3.8e-77

## Sheet: Table S4
Supplementary Table S4 Key DEGs identified from the RNA seq (sh2008/WT) used to generate the Figure 6 and Figure S7(e)
Note: # in the discription means annotated based on the phylogenetic tree analysis based on amino acids aligment.
B73 RefGen_V4 means "Zm-B73-REFERENCE-GRAMENE-4.0"; B73 RefGen_NAM-5.0 means "Zm-B73-REFERENCE-NAM-5.0";
Key DEGs used in Figure 6c											Gene.ID	Gene.ID
Gene.ID	WT.FPKM	sh2008.FPKM	log2(sh2008/WT)	Qvalue	Pvalue	Accession	Description	X.pacId	Best.hit.arabi.name	arabi.defline	B73 RefGen_V4	B73 RefGen_NAM-5.0
AF546187.1_FG007	1761.11	117.923	-3.90377	0	0	P06678	Zein-alpha 19D1 Precursor (19 kDa zein 19D1)	31011129			Zm00001d030855	Zm00001eb030160
AF546187.1_FG009	207.476	6.293	-5.04596	0	0	NA	#19 kDa zein	31012685	AT4G02550.3		NA	NA
AF546188.1_FG001	188.636	14.76	-3.67864	0	0	NP_001142525	alpha-zein protein	30998798			NA	Zm00001eb303130
AF546188.1_FG002	272.13	27.68	-3.30052	0	0	NA	#19 kDa zein	30999859			NA	NA
AF546188.1_FG003	80.28	11.296	-2.83275	5.41e-303	2.87e-304	NA	#19 kDa zein	30993913			NA	Zm00001eb303150
AF546188.1_FG005	23295.5	1051.18	-4.47291	0	0	P04703	Zein-alpha A20 Precursor (19 kDa zein A20)	30998452			Zm00001d019155	Zm00001eb303160
AF546188.1_FG006	51.89	6.636	-2.96943	2.22e-236	1.58e-237	NA	#19 kDa zein	30999735			Zm00001d019155	Zm00001eb303160
AF546188.1_FG007	25829.7	1211.33	-4.41738	0	0	P06677	Zein-alpha 19C2 Precursor (19 kDa zein 19C2)	30996935			Zm00001d019155	Zm00001eb303160
GRMZM2G008341	16445.9	849.83	-4.27753	0	0	P06674	Zein-alpha 19A2 Precursor; Fragment (19 kDa zein 19A2)	31044354			NA	Zm00001eb171930
GRMZM2G008913	8523.54	764.99	-3.48109	0	0	P24450	Zein-alpha PMS2 Precursor (19 kDa zein PMS2)	31049987			NA	Zm00001eb171940
GRMZM2G018193	19.016	6.423	-1.56927	7.83e-77	1.99e-77	NA	#19 kDa zein	31045069			NA	NA
GRMZM2G026939	264.946	43.316	-2.61577	0	0	A8HNF9	Z1A alpha zein protein Fragment	31046010			Zm00001d049476	Zm00001eb171970
GRMZM2G044152	3543.61	599.58	-2.56645	0	0	P04699	Zein-alpha ZA1/M1 Precursor (22 kDa zein ZA1/M1)	31045973			Zm00001d048813	Zm00001eb166620
GRMZM2G044625	10032.5	2306.06	-2.12446	0	0	P04698	Zein-alpha PZ22.3 Precursor (22 kDa zein PZ22.3)	31043660			Zm00001d048808	Zm00001eb166600
GRMZM2G045387	1442.46	275.116	-2.39367	0	0	NA	#22 kDa zein	31051328			Zm00001d048808	Zm00001eb166600
GRMZM2G053120	81.853	7.66	-2.63404	0	0	P24449	Zein-alpha PMS1 Precursor (19 kDa zein PMS1)	31045343			Zm00001d048848	Zm00001eb166950
GRMZM2G059620	7068.18	448.68	-3.97881	0	0	P08416	Zein-alpha GZ19AB11 Precursor (19 kDa zein GZ19AB11)	31052720			Zm00001d048848	Zm00001eb166950
GRMZM2G088273	7.06	0.32	-4.46269	1.16e-93	2.44e-94	NA	#22 kDa zein	31046574			NA	Zm00001eb166580
GRMZM2G088365	475.86	7.76	-5.94098	0	0	NP_001105059	22kD alpha zein5	31046458			Zm00001d048806	NA
GRMZM2G088441	561.573	41.163	-3.77052	0	0	NA	#22 kDa zein	31043542			Zm00001d048807	Zm00001eb166590
GRMZM2G160739	6659.28	1476.63	-2.18479	0	0	P05815	Zein-alpha B49 Fragment (22 kDa zein B49)	31052026			Zm00001d048817	Zm00001eb166660
GRMZM2G346895	935.543	131.163	-2.83767	0	0	NA	#22 kDa zein	31043432			Zm00001d048808	Zm00001eb166600
GRMZM2G346897	4526.48	1122.61	-2.0147	0	0	NP_001105747	22kD alpha zein4	31045621			Zm00001d048812	Zm00001eb166610
GRMZM2G353268	1027.54	32.76	-4.97432	0	0	P02859	Zein-alpha A30 Precursor (19 kDa zein A30)	31048131			Zm00001d048852	Zm00001eb166960
GRMZM2G353272	165.29	7.79	-4.41087	0	0	P24449	Zein-alpha PMS1 Precursor (19 kDa zein PMS1)	31046460			Zm00001d048848	Zm00001eb166950
GRMZM2G388461	1113.34	58.153	-4.26162	0	0	NA	#22 kDa zein	31044246			Zm00001d048808	Zm00001eb166600
GRMZM2G397687	3945.15	1133.79	-1.80217	0	0	P04700	Zein-alpha PZ22.1/22A1 Precursor (22 kDa zein PZ22.1/22A1)	31053118			Zm00001d049243	Zm00001eb170070
GRMZM2G404459	6351.58	241.53	-4.71987	0	0	P04701	Zein-alpha Z4 Precursor	31049105			Zm00001d048847	Zm00001eb166940
Key DEGs used in Figure 6d and 6e											Gene.ID	Gene.ID
Gene.ID	WT.FPKM	sh2008.FPKM	log2(sh2008/WT)	Qvalue	Pvalue.	Accession	Description	X.pacId	Best.hit.arabi.name	arabi.defline	B73 RefGen_V4	B73 RefGen_NAM-5.0
GRMZM2G018716	0.08	0.336	2.04321	4.97e-06	6.6e-06	NP_001145776	hypothetical protein LOC100279283	30969976	AT1G55120.1	beta-fructofuranosidase 5	Zm00001d001943	Zm00001eb067250
GRMZM2G024993	2126.83	973.91	-1.12794	0	0	P04713	Granule-bound starch synthase 1, chloroplastic/amyloplastic Precursor (EC 2.4.1.242)(Granule-bound starch synthase I)(GBSS-I)	31039854	AT1G32900.1	UDP-Glycosyltransferase superfamily protein	Zm00001d045462	Zm00001eb378140
GRMZM2G046117	1.356	2.866	1.0747	3.99e-07	4.9e-07	NA	NA	30983653	AT3G01180.1	starch synthase 2	NA	NA
GRMZM2G065083	95.896	245.173	1.35106	0	0	P49105	Glucose-6-phosphate isomerase, cytosolic (GPI)(EC 5.3.1.9)(Phosphoglucose isomerase)(PGI)(Phosphohexose isomerase)(PHI)	31013707	AT5G42740.1	Sugar isomerase (SIS) family protein	Zm00001d034256	Zm00001eb059230
GRMZM2G073054	23.11	81.646	1.81783	0	0	O24421	Starch branching enzyme IIa Fragment (EC 2.4.1.18)	30972759	AT5G03650.1	starch branching enzyme 2.2	Zm00001d003817	Zm00001eb084160
GRMZM2G085577	25.783	11.103	-1.2187	4.38e-214	3.59e-215	NP_001151625	LOC100285259	31035346	AT3G46970.1	alpha-glucan phosphorylase 2	Zm00001d042842	Zm00001eb147780
GRMZM2G093945	16.533	38.546	1.21668	6.41e-168	7.2e-169	NP_001149130	LOC100282752	31050354	AT5G57330.1	Galactose mutarotase-like superfamily protein	Zm00001d050208	Zm00001eb178250
GRMZM2G119941	8.953	2.283	-1.97514	6.42e-95	1.34e-95	NM_001111429	invertase cell wall4 (incw4), mRNA	30975146	AT1G55120.1	beta-fructofuranosidase 5	Zm00001d001941	Zm00001eb067230
GRMZM2G136139	0.256	0.086	-1.67049	0.00034338	0.00053436	NP_001147920	neutral/alkaline invertase	31050495	AT4G09510.1	cytosolic invertase 2	Zm00001d051666	Zm00001eb189220
GRMZM2G144002	6.996	33.68	2.26423	0	0	NP_001106058	putative glucose-1-phosphate adenylyltransferase large subunit 3 precursor	30995151	AT1G27680.1	ADPGLC-PPase large subunit	Zm00001d019266	Zm00001eb304130
GRMZM2G149265	29.756	70.89	1.23772	0	0	NP_001142302	hypothetical protein LOC100274471	30982404	AT2G39770.1	Glucose-1-phosphate adenylyltransferase family protein	Zm00001d012395	Zm00001eb367780
GRMZM2G152631	1.586	0.113	-3.51119	6.2e-16	5.05e-16	NA	NA	31045704	AT2G39930.1	isoamylase 1	Zm00001d049577	Zm00001eb172840
GRMZM2G174249	0.993	0.25	-2.03421	3.32e-14	2.89e-14	NP_001145760	hypothetical protein LOC100279267	31029821	AT3G13790.1	Glycosyl hydrolases family 32 protein	Zm00001d041991	Zm00001eb140050
GRMZM2G355342	13.53	27.146	1.00089	7.28e-63	2.23e-63	NA	NA	31029116	AT1G03360.1	ribosomal RNA processing 4	Zm00001d042888	Zm00001eb148160
GRMZM2G463968	0.353	0.74	1.0648	7.51e-05	0.00010995	NA	NA	31046045			NA	NA
GRMZM2G467069	23.113	79.886	1.7924	0	0	NA	NA	30981458	AT1G50460.1	hexokinase-like 1	Zm00001d011889	Zm00001eb363200
GRMZM6G477257	36.353	84.89	1.22058	1.69e-248	1.14e-249	NA	NA	31013795	AT5G42740.1	Sugar isomerase (SIS) family protein	Zm00001d034256	Zm00001eb059230
Key DEGs used in Figure S7c (57 DEGs identified in sh2008/WT) in the nutrient reservoir activity (GO: 0045736)											Gene.ID	Gene.ID
Gene.ID	WT.FPKM	sh2008.FPKM	log2(sh2008/WT)	Qvalue	Pvalue.	Accession	Description	X.pacId	Best.hit.arabi.name	arabi.defline	B73 RefGen_V4	B73 RefGen_NAM-5.0
AC190772.4_FG011	1.39	0.04	-5.1155	1.06e-09	1.12e-09	NA	NA	31052693	AT5G39110.1	RmlC-like cupins superfamily protein	NA	Zm00001eb171490
AF546187.1_FG007	1761.11	117.923	-3.90377	0	0	P06678	Zein-alpha 19D1 Precursor (19 kDa zein 19D1)	31011129			Zm00001d030855	Zm00001eb030160
AF546188.1_FG001	188.636	14.76	-3.67864	0	0	NP_001142525	alpha-zein protein	30998798			NA	Zm00001eb303130
AF546188.1_FG003	80.28	11.296	-2.83275	5.41e-303	2.87e-304	NA	#19 kDa zein	30993913			NA	Zm00001eb303150
AF546188.1_FG005	23295.5	1051.18	-4.47291	0	0	P04703	Zein-alpha A20 Precursor (19 kDa zein A20)	30998452			Zm00001d019155	Zm00001eb303160
AF546188.1_FG006	51.89	6.636	-2.96943	2.22e-236	1.58e-237	NA	#19 kDa zein	30999735			Zm00001d019155	Zm00001eb303160
AF546188.1_FG007	25829.7	1211.33	-4.41738	0	0	P06677	Zein-alpha 19C2 Precursor (19 kDa zein 19C2)	30996935			Zm00001d019155	Zm00001eb303160
GRMZM2G004298	7.276	3.66	-1.01056	3.49e-20	2.47e-20	NP_001141799	hypothetical protein LOC100273935	31016210	AT3G62020.1	germin-like protein 10	NA	NA
GRMZM2G005552	6.25	2.583	-1.27846	5.14e-28	2.95e-28	NP_001105062	legumin-like protein	30982217	AT2G28680.1	RmlC-like cupins superfamily protein	Zm00001d011036	Zm00001eb355560
GRMZM2G008341	16445.9	849.83	-4.27753	0	0	P06674	Zein-alpha 19A2 Precursor; Fragment (19 kDa zein 19A2)	31044354			NA	Zm00001eb171930
GRMZM2G008913	8523.54	764.99	-3.48109	0	0	P24450	Zein-alpha PMS2 Precursor (19 kDa zein PMS2)	31049987			NA	Zm00001eb171940
GRMZM2G016443	0.29	2.026	2.81494	1.11e-13	9.84e-14	NA	NA	31016724	AT1G10460.1	germin-like protein 7	Zm00001d027890	Zm00001eb005890
GRMZM2G026939	264.946	43.316	-2.61577	0	0	A8HNF9	Z1A alpha zein protein Fragment	31046010			Zm00001d049476	Zm00001eb171970
GRMZM2G030772	0.353	0.06	-2.54496	0.000488293	0.000772671	NA	NA	31044886	AT5G39110.1	RmlC-like cupins superfamily protein	Zm00001d049418	Zm00001eb171500
GRMZM2G044152	3543.61	599.58	-2.56645	0	0	P04699	Zein-alpha ZA1/M1 Precursor (22 kDa zein ZA1/M1)	31045973			Zm00001d048813	Zm00001eb166620
GRMZM2G044625	10032.5	2306.06	-2.12446	0	0	P04698	Zein-alpha PZ22.3 Precursor (22 kDa zein PZ22.3)	31043660			Zm00001d048808	Zm00001eb166600
GRMZM2G045387	1442.46	275.116	-2.39367	0	0	NA	#22 kDa zein	31051328			Zm00001d048808	Zm00001eb166600
GRMZM2G045809	55.02	15.743	-1.80848	0	0	NP_001141258	hypothetical protein LOC100273345	30966778	AT3G05950.1	RmlC-like cupins superfamily protein	Zm00001d004401	Zm00001eb088410
GRMZM2G049915	13.813	3.81	-1.86148	9.14e-136	1.3e-136	NP_001105492	proline-rich protein	31003356			Zm00001d024027	Zm00001eb411600
GRMZM2G049930	0.416	0.053	-2.95774	9.92e-07	1.25e-06	NA	NA	31004540	AT3G05950.1	RmlC-like cupins superfamily protein	Zm00001d000012	Zm00001eb413210
GRMZM2G053120	81.853	7.66	-2.63404	0	0	P24449	Zein-alpha PMS1 Precursor (19 kDa zein PMS1)	31045343			Zm00001d048848	Zm00001eb166950
GRMZM2G054916	94.33	8.856	-3.41629	0	0	NM_001153568	LOC100280650 (pco130570), mRNA	31013870	AT2G28490.1	RmlC-like cupins superfamily protein	Zm00001d029062	Zm00001eb016090
GRMZM2G059620	7068.18	448.68	-3.97881	0	0	P08416	Zein-alpha GZ19AB11 Precursor (19 kDa zein GZ19AB11)	31052720			Zm00001d048848	Zm00001eb166950
GRMZM2G065088	0	0.196	4.59135	0.000278614	0.000429496	NA	NA	31029985	AT1G09560.1	germin-like protein 5	Zm00001d042082	Zm00001eb140880
GRMZM2G071390	0.473	0.05	-3.25344	9.3e-07	1.17e-06	NP_001152592	LOC100286232	31002791	AT5G39110.1	RmlC-like cupins superfamily protein	Zm00001d000017	Zm00001eb413190
GRMZM2G074483	0	0.103	4.78579	9.94e-05	0.000146945	NA	NA	31014711	AT4G13420.1	high affinity K+ transporter 5	Zm00001d031296	Zm00001eb033850
GRMZM2G078441	110.023	51.913	-1.08713	0	0	NA	NA	31037566	AT4G36700.1	RmlC-like cupins superfamily protein	Zm00001d048176	Zm00001eb401000
GRMZM2G087809	5.65	35.15	2.63354	2.69e-240	1.88e-241	NA	NA	31001369			Zm00001d025567	Zm00001eb423840
GRMZM2G088273	7.06	0.32	-4.46269	1.16e-93	2.44e-94	NA	#22 kDa zein	31046574			NA	Zm00001eb166580
GRMZM2G088365	475.86	7.76	-5.94098	0	0	NP_001105059	22kD alpha zein5	31046458			Zm00001d048806	NA
GRMZM2G088441	561.573	41.163	-3.77052	0	0	NA	#22 kDa zein	31043542			Zm00001d048807	Zm00001eb166590
GRMZM2G090245	2.776	0.936	-1.68361	3.59e-13	3.24e-13	NP_001130872	hypothetical protein LOC100191976	31024991	AT1G72610.1	germin-like protein 1	NA	Zm00001eb294140
GRMZM2G096100	7.276	3.66	-1.01056	3.49e-20	2.47e-20	NP_001141799	hypothetical protein LOC100273935	31035753	AT3G62020.1	germin-like protein 10	Zm00001d040519	Zm00001eb129440
GRMZM2G100018	10106.5	4975.76	-1.02566	0	0	NP_001105054	delta zein structural18	31019818			Zm00001d037436	Zm00001eb281380
GRMZM2G103512	2.456	0.466	-2.39256	6.81e-23	4.45e-23	B4FAV5	Putative uncharacterized protein	30981636	AT1G09560.1	germin-like protein 5	Zm00001d008210	Zm00001eb332460
GRMZM2G126261	0.716	0.106	-2.72033	1.36e-09	1.45e-09	A5H453	Peroxidase 42 Precursor (EC 1.11.1.7)(Plasma membrane-bound peroxidase 3-1)(pmPOX3-1)	30993383	AT5G05340.1	Peroxidase superfamily protein	Zm00001d022456	Zm00001eb330550
GRMZM2G138689	5120.47	648.993	-2.98326	0	0	NP_001105053	LOC541920	30997541			Zm00001d020591	Zm00001eb313790
GRMZM2G149714	0.693	0	-6.29071	8.35e-11	8.38e-11	NA	NA	31047113	AT5G39110.1	RmlC-like cupins superfamily protein	Zm00001d049419	Zm00001eb171510
GRMZM2G151249	2.226	0.276	-3.01626	6.07e-22	4.07e-22	NP_001141310	hypothetical protein LOC100273401	31012887	AT1G18970.1	germin-like protein 4	Zm00001d034514	Zm00001eb061410
GRMZM2G153208	9.496	1.64	-2.53521	4.41e-67	1.27e-67	NP_001149395	secretory protein	31010135	AT2G15220.1	Plant basic secretory protein (BSP) family protein	Zm00001d032618	Zm00001eb044960
GRMZM2G160739	6659.28	1476.63	-2.18479	0	0	P05815	Zein-alpha B49 Fragment (22 kDa zein B49)	31052026			Zm00001d048817	Zm00001eb166660
GRMZM2G161097	11.06	29.123	1.39302	3.76e-106	7e-107	NP_001151047	rhicadhesin receptor	30997909	AT1G02335.1	germin-like protein subfamily 2 member 2 precursor	Zm00001d018954	Zm00001eb301380
GRMZM2G162992	37.34	77.366	1.05675	0	0	NP_001146241	hypothetical protein LOC100279814	31045432	AT2G25970.1	KH domain-containing protein	Zm00001d053564	Zm00001eb205070
GRMZM2G166141	647.573	161.02	-2.01131	0	0	NA	NA	31002114	AT3G05950.1	RmlC-like cupins superfamily protein	Zm00001d025059	Zm00001eb419900
GRMZM2G174883	3112.97	1054.88	-1.56468	0	0	NP_001104865	legumin1	31021864	AT5G44120.3	RmlC-like cupins superfamily protein	Zm00001d035700	Zm00001eb267120
GRMZM2G178817	0.496	0.15	-1.74677	0.00064244	0.00103126	NA	NA	31000218	AT5G39110.1	RmlC-like cupins superfamily protein	Zm00001d000018	Zm00001eb413180
GRMZM2G346895	935.543	131.163	-2.83767	0	0	NA	#22 kDa zein	31043432			Zm00001d048808	Zm00001eb166600
GRMZM2G346897	4526.48	1122.61	-2.0147	0	0	NP_001105747	22kD alpha zein4	31045621			Zm00001d048812	Zm00001eb166610
GRMZM2G353268	1027.54	32.76	-4.97432	0	0	P02859	Zein-alpha A30 Precursor (19 kDa zein A30)	31048131			Zm00001d048852	Zm00001eb166960
GRMZM2G353272	165.29	7.79	-4.41087	0	0	P24449	Zein-alpha PMS1 Precursor (19 kDa zein PMS1)	31046460			Zm00001d048848	Zm00001eb166950
GRMZM2G386138	0	0.623	5.3999	1.48e-06	1.9e-06	NA	NA	30969231	AT1G02335.1	germin-like protein subfamily 2 member 2 precursor	Zm00001d005333	Zm00001eb095950
GRMZM2G387127	0	0.123	4.32951	0.000922815	0.00150786	NA	NA	30987107	AT5G39110.1	RmlC-like cupins superfamily protein	Zm00001d015347	Zm00001eb232890
GRMZM2G388461	1113.34	58.153	-4.26162	0	0	NA	#22 kDa zein	31044246			Zm00001d048808	Zm00001eb166600
GRMZM2G397687	3945.15	1133.79	-1.80217	0	0	P04700	Zein-alpha PZ22.1/22A1 Precursor (22 kDa zein PZ22.1/22A1)	31053118			Zm00001d049243	Zm00001eb170070
GRMZM2G404459	6351.58	241.53	-4.71987	0	0	P04701	Zein-alpha Z4 Precursor	31049105			Zm00001d048847	Zm00001eb166940
GRMZM2G418343	60.173	23.736	-1.29128	2.44e-145	3.22e-146	C4J7P4	Putative uncharacterized protein	30970153	AT2G20870.1	cell wall protein precursor, putative	Zm00001d006612	Zm00001eb107100
GRMZM2G704277	9.386	4.55	-1.04442	5.58e-34	2.8e-34	NP_001147099	calcium-binding protein	31043380			Zm00001d046625	Zm00001eb387300
Key DEGs used in Figure S7d Identified DEGs identified in sh2008/WT and they are O2 derect targets											Gene.ID	Gene.ID
Gene.ID	WT.FPKM	sh2008.FPKM	log2(sh2008/WT)	Qvalue	Pvalue.	Accession	Description	X.pacId	Best.hit.arabi.name	arabi.defline	B73 RefGen_V4	B73 RefGen_NAM-5.0
GRMZM2G015364	12.47	5.45	-1.1597	8.79e-39	4.01e-39	NA	NA	31032631	AT1G51730.1	Ubiquitin-conjugating enzyme family protein	Zm00001d044502	Zm00001eb162280
GRMZM2G037411	34.35	8.293	-2.05359	0	0	NA	NA	30993204	AT5G55590.1	Pectin lyase-like superfamily protein	Zm00001d022104	Zm00001eb327190
GRMZM2G038536	12.633	5.823	-1.12075	4.21e-95	8.74e-96	NA	NA	30984232	AT5G22470.1	NAD+ ADP-ribosyltransferases;NAD+ ADP-ribosyltransferases	Zm00001d016694	Zm00001eb242720
GRMZM2G091201	31.516	14.806	-1.09348	1.49e-68	4.19e-69	NP_001151615	DNA binding protein	31022876	AT5G04760.1	Duplicated homeodomain-like superfamily protein	Zm00001d038288	Zm00001eb288890
GRMZM2G103900	18.053	63.993	1.81127	0	0	NP_001130441	hypothetical protein LOC100191538	31037963	AT3G02555.1		Zm00001d046934	Zm00001eb389630
GRMZM2G108523	2.896	7.623	1.39154	2.18e-21	1.49e-21	NA	NA	31019145			Zm00001d029233	Zm00001eb017550
GRMZM2G112247	13.33	38.87	1.46887	3.46e-186	3.44e-187	NM_001155772	cellular retinaldehyde-binding/triple function, C-terminal (LOC100282866), mRNA	30992489	AT4G35750.1	SEC14 cytosolic factor family protein / phosphoglyceride transfer family protein	Zm00001d017545	Zm00001eb250110
GRMZM2G126083	3.676	15.44	2.06648	1.69e-91	3.62e-92	NA	NA	31035680	AT2G39420.1	alpha/beta-Hydrolases superfamily protein	Zm00001d042944	Zm00001eb148650
GRMZM2G129399	0.026	1.31	5.65144	1.97e-13	1.76e-13	NP_001151445	copper ion binding protein	30973210	AT4G27590.2	Heavy metal transport/detoxification superfamily protein	Zm00001d002558	Zm00001eb072980
GRMZM2G131888	0.57	0.063	-3.16234	6.78e-08	7.91e-08	NA	NA	31040823	AT3G01311.1	Protein of unknown function (DUF569)	Zm00001d044999	NA
GRMZM2G149647	2.49	10.463	2.06535	5.52e-71	1.52e-71	NP_001105583	heat shock protein26	31016802	AT4G27670.1	heat shock protein 21	Zm00001d028408	Zm00001eb010530
GRMZM2G326116	0.156	35.553	7.81941	0	0	NA	NA	31028334	AT1G32100.1	pinoresinol reductase 1	Zm00001d041746	Zm00001eb138080
GRMZM2G331701	0.22	1.73	2.97706	3.53e-17	2.77e-17	NP_001151139	22.0 kDa class IV heat shock protein	30970759	AT4G10250.1	HSP20-like chaperones superfamily protein	Zm00001d003554	Zm00001eb081770

## Sheet: Table S5
Supplementary Table S5 The key DEGs identified from the RNA seq (sh2008/WT) involved in amino acids metabolism
Gene.ID	WT	sh2008	sh2008/WT			Best.hit.arabi.name	Arabi.defline	Gene.ID	Gene.ID	Maize annotation
B73 RefGen_V3	Mean.FPKM	Mean.FPKM	log2(FC)	Qvalue	Pvalue			B73 RefGen_V4	B73 RefGen_NAM-5.0
Alanine, aspartate and glutamate metabolism
GRMZM2G137868	3.01	0.13	-4.57	0	0	AT2G13360.2	alanine:glyoxylate aminotransferase	Zm00001d031349	Zm00001eb034260	Alanine--glyoxylate aminotransferase
GRMZM2G119511	1.56	0.26	-2.6	0	0	AT2G13360.2	alanine:glyoxylate aminotransferase	Zm00001d031379	NA	Alanine--glyoxylate aminotransferase
GRMZM2G359559	4.18	0.16	-4.32	0	0	AT2G13360.1	alanine:glyoxylate aminotransferase	Zm00001d031403	Zm00001eb034570	Aminotran_5 domain-containing protein
GRMZM2G093175	3.77	1.57	-1.28	0	0	AT3G47340.1	glutamine-dependent asparagine synthase 1	Zm00001d044608	Zm00001eb163240	Asparagine synthetase [glutamine-hydrolyzing]
GRMZM2G032531	1.37	0.36	-1.93	0	0			Zm00001d031563	Zm00001eb036060	Asparagine synthetase [glutamine-hydrolyzing] 1
GRMZM2G098290	2.02	4.08	1.02	0	0	AT5G35630.1	glutamine synthetase 2	Zm00001d026501	Zm00001eb432580	Bifunctional lysine-specific demethylase and histidyl-hydroxylase
GRMZM2G017110	11.64	4.59	-1.35	0	0	AT5G17330.1	glutamate decarboxylase	Zm00001d031749	Zm00001eb037690	Glutamate decarboxylase
GRMZM2G098875	13.05	31.52	1.26	0	0	AT5G17330.1	glutamate decarboxylase	Zm00001d047981	Zm00001eb399220	Glutamate decarboxylase
GRMZM2G036783	0	0.88	6.76	0	0	AT4G30550.1	Class I glutamine amidotransferase-like superfamily protein	Zm00001d005780	Zm00001eb099790	Glutamine amidotransferase type-1 domain-containing protein
GRMZM2G094304	0.77	0.14	-2.46	0	0	AT5G38200.1	Class I glutamine amidotransferase-like superfamily protein	Zm00001d008587	Zm00001eb335560	Glutamine amidotransferase type-1 domain-containing protein
GRMZM2G075974	36.04	18.85	-1.01	0	0	AT2G23970.1	Class I glutamine amidotransferase-like superfamily protein	Zm00001d033539	Zm00001eb053340	Glutamine amidotransferase type-1 domain-containing protein
GRMZM2G077054	5.57	17.92	1.68	0	0	AT5G53460.2	NADH-dependent glutamate synthase 1	Zm00001d011610	Zm00001eb360480	Glutamine amidotransferase type-2 domain-containing protein
GRMZM5G872068	40.84	17.43	-1.23	0	0	AT1G66200.1	glutamine synthase clone F11	Zm00001d017958	Zm00001eb253820	Glutamine synthetase
GRMZM2G050514	0.65	4.74	2.77	0	0	AT5G37600.1	glutamine synthase clone R1	Zm00001d028260	Zm00001eb009090	Glutamine synthetase
GRMZM2G036464	14.56	5.3	-1.44	0	0	AT5G37600.1	glutamine synthase clone R1	Zm00001d051804	Zm00001eb190340	Glutamine synthetase
Arginine and proline metabolism
GRMZM2G028535	3.37	9.89	1.55	0	0	AT3G55610.1	delta 1-pyrroline-5-carboxylate synthase 2	Zm00001d012391	Zm00001eb367740	Delta-1-pyrroline-5-carboxylate synthase
GRMZM5G872068	40.84	17.43	-1.23	0	0	AT1G66200.1	glutamine synthase clone F11	Zm00001d017958	Zm00001eb253820	Glutamine synthetase
GRMZM2G117956	71.84	14.67	-2.28	0	0	AT5G38710.1	Methylenetetrahydrofolate reductase family protein	Zm00001d047124	Zm00001eb391720	Proline dehydrogenase
Cysteine and methionine metabolism
GRMZM2G373040	0.43	1.22	1.51	0	0	AT5G43850.1	RmlC-like cupins superfamily protein	Zm00001d013671	Zm00001eb218580	12-dihydroxy-3-keto-5-methylthiopentene dioxygenase 4
GRMZM2G412604	15.19	56.27	1.89	0	0	AT5G36160.1	Tyrosine transaminase family protein	Zm00001d016441	Zm00001eb240650	Aminotran_1_2 domain-containing protein
GRMZM5G894619	1.3	3.4	1.38	0	0	AT4G11280.1	1-aminocyclopropane-1-carboxylic acid (acc) synthase 6	Zm00001d026060	Zm00001eb428490	Aminotran_1_2 domain-containing protein
GRMZM2G006480	1.98	6.47	1.72	0	0	AT5G53970.1	Tyrosine transaminase family protein	Zm00001d048736	Zm00001eb165890	Aminotran_1_2 domain-containing protein
GRMZM5G823318	6.98	27.36	1.96	0	0	AT5G13280.1	aspartate kinase 1	Zm00001d013831	Zm00001eb220040	Aspartokinase
GRMZM2G024686	6.08	12.79	1.07	0	0	AT5G13280.1	aspartate kinase 1	Zm00001d034851	Zm00001eb064530	Aspartokinase
GRMZM2G362803	0.47	0.02	-4.75	0	0	AT4G14880.4	O-acetylserine (thiol) lyase (OAS-TL) isoform A1	Zm00001d003717	Zm00001eb083230	Cysteine synthase
GRMZM2G082185	16.08	33.05	1.04	0	0	AT3G59760.3	O-acetylserine (thiol) lyase isoform C	Zm00001d008379	Zm00001eb333980	Cysteine synthase
GRMZM2G328893	5.7	12.18	1.09	0	0	AT2G43750.1	O-acetylserine (thiol) lyase B	Zm00001d040235	Zm00001eb127210	Cysteine synthase
GRMZM2G039166	23.67	9.88	-1.26	0	0	AT3G63250.1	homocysteine methyltransferase 2	Zm00001d043302	Zm00001eb151780	Hcy-binding domain-containing protein
GRMZM6G310687	6.96	15.2	1.06	0	0	AT3G25900.1	Homocysteine S-methyltransferase family protein	Zm00001d048060	Zm00001eb399940	Homocysteine S-methyltransferase 1
GRMZM2G003289	0.95	0.26	-1.98	0	0	AT3G59760.1	O-acetylserine (thiol) lyase isoform C	Zm00001d045344	Zm00001eb376930	PALP domain-containing protein
GRMZM2G171111	20.64	50.9	1.31	0	0	AT4G34840.1	Phosphorylase superfamily protein	Zm00001d031621	Zm00001eb036610	PNP_UDP_1 domain-containing protein
GRMZM2G128744	8.63	18.08	1.07	0	0	AT1G55880.1	Pyridoxal-5\'-phosphate-dependent enzyme family protein	Zm00001d028220	Zm00001eb008720	Pyridoxal-5'-phosphate-dependent enzyme family protein
GRMZM2G165622	2.96	6.27	1.08	0	0	AT1G55880.2	Pyridoxal-5\'-phosphate-dependent enzyme family protein	Zm00001d028220	Zm00001eb008720	Pyridoxal-5'-phosphate-dependent enzyme family protein
GRMZM2G069203	1.03	2.37	1.2	0	0	AT5G56760.1	serine acetyltransferase 1;1	Zm00001d011735	Zm00001eb361640	Serine O-acetyltransferase
GRMZM2G013430	0.74	1.61	1.12	0	0	AT1G55920.1	serine acetyltransferase 2;1	Zm00001d028154	NA	Serine O-acetyltransferase
Glycine, serine and threonine metabolism
GRMZM2G137868	3.01	0.13	-4.57	0	0	AT2G13360.2	alanine:glyoxylate aminotransferase	Zm00001d031349	Zm00001eb034260	Alanine--glyoxylate aminotransferase
GRMZM2G119511	1.56	0.26	-2.6	0	0	AT2G13360.2	alanine:glyoxylate aminotransferase	Zm00001d031379	NA	Alanine--glyoxylate aminotransferase
GRMZM2G359559	4.18	0.16	-4.32	0	0	AT2G13360.1	alanine:glyoxylate aminotransferase	Zm00001d031403	Zm00001eb034570	Aminotran_5 domain-containing protein
GRMZM5G823318	6.98	27.36	1.96	0	0	AT5G13280.1	aspartate kinase 1	Zm00001d013831	Zm00001eb220040	Aspartokinase
GRMZM2G024686	6.08	12.79	1.07	0	0	AT5G13280.1	aspartate kinase 1	Zm00001d034851	Zm00001eb064530	Aspartokinase
GRMZM2G043887	13.09	5.33	-1.3	0	0	AT1G08630.1	threonine aldolase 1	Zm00001d025862	Zm00001eb426650	Beta_elim_lyase domain-containing protein
GRMZM2G044247	0.8	3.74	2.23	0	0	AT5G52100.1	Dihydrodipicolinate reductase, bacterial/plant	Zm00001d027363	Zm00001eb001140	Dihydrodipicolinate reductase
GRMZM2G079538	60.57	126.15	1.05	0	0	AT5G55070.1	Dihydrolipoamide succinyltransferase	Zm00001d025258	Zm00001eb421290	Dihydrolipoyllysine-residue succinyltransferase
AC234575.1_FG003	0	0.26	5.04	0	0	AT4G29840.1	Pyridoxal-5\'-phosphate-dependent enzyme family protein	Zm00001d037768	Zm00001eb284240	Threonine synthase 1 chloroplastic
GRMZM2G015436	15.64	30.53	1.01	0	0	AT4G02610.1	Aldolase-type TIM barrel family protein	Zm00001d034452	Zm00001eb060830	Tryptophan synthase
GRMZM2G369149	0.05	0.38	2.93	0	0	AT3G54640.1	tryptophan synthase alpha chain	Zm00001d043077	NA	Tryptophan synthase
Histidine, Valine, leucine and isoleucine metabolism
GRMZM2G094255	7.67	17.23	1.17	0	0	AT4G14910.1	HISTIDINE BIOSYNTHESIS 5B	Zm00001d002296	Zm00001eb070570	Imidazoleglycerol-phosphate dehydratase
GRMZM2G181227	4.07	1.55	-1.34	0	0	AT5G65940.1	beta-hydroxyisobutyryl-CoA hydrolase 1	Zm00001d023779	Zm00001eb409740	3-hydroxyisobutyryl-CoA hydrolase 1
GRMZM2G007647	220.45	93.81	-1.24	0	0	AT2G31810.1	ACT domain-containing small subunit of acetolactate synthase protein	Zm00001d017168	Zm00001eb246720	Acetohydroxy-acid synthase small subunit
Lysine biosynthesis
GRMZM2G104575	2.03	6.1	1.62	0	0	AT3G59890.1	Dihydrodipicolinate reductase, bacterial/plant	Zm00001d047935	Zm00001eb398800	4-hydroxy-tetrahydrodipicolinate reductase 2 chloroplastic
GRMZM5G823318	6.98	27.36	1.96	0	0	AT5G13280.1	aspartate kinase 1	Zm00001d013831	Zm00001eb220040	Aspartokinase
GRMZM2G024686	6.08	12.79	1.07	0	0	AT5G13280.1	aspartate kinase 1	Zm00001d034851	Zm00001eb064530	Aspartokinase
GRMZM2G052288	0.59	0.12	-2.37	0	0	AT5G11880.1	Pyridoxal-dependent decarboxylase family protein	Zm00001d021321	Zm00001eb319850	Diaminopimelate decarboxylase 2 chloroplastic
GRMZM2G140824	0.21	0.03	-2.8	0	0	AT5G11880.1	Pyridoxal-dependent decarboxylase family protein	Zm00001d022593	Zm00001eb331690	Diaminopimelate decarboxylase 2 chloroplastic
Phenylalanine, tyrosine and tryptophan metabolism
GRMZM2G088396	14.32	46.09	1.68	0	0	AT1G06570.1	phytoene desaturation 1	Zm00001d015356	Zm00001eb232960	4-hydroxyphenylpyruvate dioxygenase
GRMZM2G127308	2.04	0.93	-1.17	0	0	AT4G24670.2	tryptophan aminotransferase related 2	Zm00001d008700	Zm00001eb336530	Alliinase_C domain-containing protein
GRMZM2G066345	1.53	0.39	-1.98	0	0	AT4G24670.2	tryptophan aminotransferase related 2	Zm00001d039691	Zm00001eb123040	Alliinase_C domain-containing protein
GRMZM2G412604	15.19	56.27	1.89	0	0	AT5G36160.1	Tyrosine transaminase family protein	Zm00001d016441	Zm00001eb240650	Aminotran_1_2 domain-containing protein
GRMZM2G006480	1.98	6.47	1.72	0	0	AT5G53970.1	Tyrosine transaminase family protein	Zm00001d048736	Zm00001eb165890	Aminotran_1_2 domain-containing protein
GRMZM2G437912	3.23	1.26	-1.37	0	0	AT1G08250.1	arogenate dehydratase 6	Zm00001d003830	Zm00001eb084250	Arogenate dehydratase
GRMZM2G437912	3.23	1.26	-1.37	0	0	AT1G08250.1	arogenate dehydratase 6	Zm00001d003830	Zm00001eb084250	Arogenate dehydratase
GRMZM2G125923	2.41	0.76	-1.66	0	0	AT1G08250.1	arogenate dehydratase 6	Zm00001d025333	Zm00001eb421790	Arogenate dehydratase
GRMZM2G116087	13.09	37.91	1.56	0	0	AT1G69370.1	chorismate mutase 3	Zm00001d012674	Zm00001eb370320	Chorismate mutase
GRMZM2G036861	0.41	0.77	1.04	0	0	AT1G48850.1	chorismate synthase, putative / 5-enolpyruvylshikimate-3-phosphate phospholyase, putative	Zm00001d047896	Zm00001eb398400	Chorismate synthase
GRMZM2G079538	60.57	126.15	1.05	0	0	AT5G55070.1	Dihydrolipoamide succinyltransferase	Zm00001d025258	Zm00001eb421290	Dihydrolipoyllysine-residue succinyltransferase
GRMZM2G124974	2.37	4.83	1.03	0	0	AT2G02380.1	glutathione S-transferase (class zeta) 2	Zm00001d023968	Zm00001eb411190	Glutathione S-transferase
GRMZM2G019090	4.9	0.52	-3.25	0	0	AT2G02390.1	glutathione S-transferase zeta 1	Zm00001d041772	Zm00001eb138300	Glutathione transferase18
GRMZM2G106950	0.3	0.06	-2.31	0	0	AT5G48220.1	Aldolase-type TIM barrel family protein	Zm00001d020008	Zm00001eb309260	Indole-3-glycerol-phosphate synthase
GRMZM2G169516	56.01	24.01	-1.24	0	0	AT5G48220.1	Aldolase-type TIM barrel family protein	Zm00001d025652	Zm00001eb424560	Indole-3-glycerol-phosphate synthase
GRMZM2G074604	23.16	10.32	-1.21	0	0	AT2G37040.1	PHE ammonia lyase 1	Zm00001d017274	Zm00001eb247610	Phenylalanine ammonia-lyase
GRMZM2G029048	25.86	12.4	-1.07	0	0	AT2G37040.1	PHE ammonia lyase 1	Zm00001d017275	Zm00001eb247630	Phenylalanine ammonia-lyase
GRMZM2G334660	0.72	0.05	-3.91	0	0	AT2G37040.1	PHE ammonia lyase 1	Zm00001d017276	Zm00001eb247640	Phenylalanine ammonia-lyase
GRMZM2G170692	0.94	0.03	-4.99	0	0	AT2G37040.1	PHE ammonia lyase 1	Zm00001d017279	Zm00001eb247660	Phenylalanine ammonia-lyase
GRMZM2G081582	14.58	6.15	-1.3	0	0	AT2G37040.1	PHE ammonia lyase 1	Zm00001d051163	Zm00001eb185250	Phenylalanine ammonia-lyase
GRMZM2G063917	0.75	0.03	-4.58	0	0	AT2G37040.1	PHE ammonia lyase 1	Zm00001d051166	Zm00001eb185260	Phenylalanine ammonia-lyase
GRMZM5G804881	0.62	1.88	1.6	0	0	AT3G06350.1	dehydroquinate dehydratase, putative / shikimate dehydrogenase, putative	Zm00001d041700	Zm00001eb137730	Shikimate_dh_N domain-containing protein
GRMZM2G015436	15.64	30.53	1.01	0	0	AT4G02610.1	Aldolase-type TIM barrel family protein	Zm00001d034452	Zm00001eb060830	Tryptophan synthase
GRMZM2G369149	0.05	0.38	2.93	0	0	AT3G54640.1	tryptophan synthase alpha chain	Zm00001d043077	NA	Tryptophan synthase
GRMZM2G021277	0.1	0	-4.58	0	0	AT2G20340.1	Pyridoxal phosphate (PLP)-dependent transferases superfamily protein	Zm00001d024665	Zm00001eb416700	Tyrosine decarboxylase 1
GRMZM2G056469	0.36	0.01	-5.08	0	0	AT2G20340.1	Pyridoxal phosphate (PLP)-dependent transferases superfamily protein	Zm00001d027947	Zm00001eb006420	Tyrosine decarboxylase 1
GRMZM2G009400	0.49	0.01	-5.8	0	0	AT2G20340.1	Pyridoxal phosphate (PLP)-dependent transferases superfamily protein	Zm00001d038665	Zm00001eb292480	Tyrosine/DOPA decarboxylase 1
GRMZM2G093125	0.33	0.02	-4.12	0	0	AT2G20340.1	Pyridoxal phosphate (PLP)-dependent transferases superfamily protein	Zm00001d027949	Zm00001eb006440	Tyrosine/DOPA decarboxylase 2
Other cellular amino acid metabolic process
GRMZM2G082079	0.55	0.16	-1.77	0	0			Zm00001d010387	NA	40S ribosomal protein S4-3
GRMZM2G140754	2	4.27	1.08	0	0	AT3G16565.2	alanine-tRNA ligases;nucleic acid binding;ligases, forming aminoacyl-tRNA and related compounds;nucleotide binding;ATP binding	Zm00001d008498	Zm00001eb334800	AA_TRNA_LIGASE_II_ALA domain-containing protein
GRMZM2G083836	40.29	87.25	1.11	0	0	AT5G56680.1	Class II aminoacyl-tRNA and biotin synthetases superfamily protein	Zm00001d009271	Zm00001eb341390	Asparagine--tRNA ligase
GRMZM2G119248	5.21	10.54	1.02	0	0	AT2G03667.1	Asparagine synthase family protein	Zm00001d030760	Zm00001eb029490	BTP domain-containing protein
GRMZM2G064732	52.5	110.3	1.07	0	0	AT2G26300.1	G protein alpha subunit 1	Zm00001d027886	Zm00001eb005840	Compact plant2
GRMZM2G330302	3.69	1.21	-1.61	0	0	AT1G30820.1	CTP synthase family protein	Zm00001d044024	Zm00001eb158100	CTP synthase
GRMZM2G701193	4.95	10.83	1.29	0	0	AT2G31170.1	Cysteinyl-tRNA synthetase, class Ia family protein	Zm00001d038375	Zm00001eb289690	Cysteinyl-tRNA synthetase
GRMZM2G069596	0.44	1.41	1.44	0	0	AT5G57850.1	D-aminoacid aminotransferase-like PLP-dependent enzymes superfamily protein	Zm00001d016006	Zm00001eb237500	D-amino-acid transaminase chloroplastic
GRMZM5G893864	15.43	32.14	1.06	0	0	AT5G57110.2	autoinhibited Ca2+ -ATPase, isoform 8	Zm00001d015444	Zm00001eb233590	Gamma-aminobutyrate transaminase POP2 mitochondrial
AC206582.2_FG002	0.92	0.22	-2.06	0	0			Zm00001d045604	Zm00001eb379480	Glycine--tRNA ligase
GRMZM2G383404	7.77	2.97	-1.39	0	0	AT4G15280.1	UDP-glucosyl transferase 71B5	Zm00001d037384	Zm00001eb280950	Glycosyltransferase
GRMZM2G146589	73.04	172.43	1.22	0	0	AT3G11710.1	lysyl-tRNA synthetase 1	Zm00001d033108	Zm00001eb049290	Lysine--tRNA ligase
GRMZM2G700901	0.05	0.61	3.49	0	0	AT2G16660.1	Major facilitator superfamily protein	Zm00001d035606	NA	Nodulin-like domain-containing protein
GRMZM2G054221	1.8	41.9	5.1	0	0	AT1G16670.1	Protein kinase superfamily protein	Zm00001d043649	Zm00001eb154780	Pkinase_Tyr domain-containing protein
GRMZM2G154664	1.99	4.11	1.03	0	0	AT5G22800.1	Alanyl-tRNA synthetase, class IIc	Zm00001d044745	Zm00001eb371640	Probable alanine--tRNA ligase, chloroplastic
GRMZM2G005834	0.18	1.05	2.52	0	0	AT3G56930.1	DHHC-type zinc finger family protein	Zm00001d044646	Zm00001eb163500	Protein FAR1-RELATED SEQUENCE
GRMZM2G102714	2.69	7.19	1.42	0	0	AT3G56170.1	Ca-2+ dependent nuclease	Zm00001d039732	Zm00001eb123360	Staphylococcal-like nuclease CAN1
GRMZM2G087254	23.41	7.61	-1.62	0	0	AT4G21990.1	APS reductase 3	Zm00001d006467	Zm00001eb105800	Thioredoxin domain-containing protein
AC189750.4_FG004	22.68	6.95	-1.71	0	0	AT4G21990.1	APS reductase 3	Zm00001d021596	Zm00001eb322440	Thioredoxin domain-containing protein
GRMZM2G053117	1.35	4.79	1.8	0	0	AT1G04010.1	phospholipid sterol acyl transferase 1	Zm00001d031685	Zm00001eb037180	tRNA-synt_1g domain-containing protein
GRMZM2G054115	1.65	0.47	-1.89	0	0	AT1G34060.1	Pyridoxal phosphate (PLP)-dependent transferases superfamily protein	Zm00001d043650	Zm00001eb154790	Tryptophan aminotransferase-related protein 4
GRMZM2G181135	2.37	0.72	-1.73	0	0	AT1G34060.1	Pyridoxal phosphate (PLP)-dependent transferases superfamily protein	Zm00001d043651	Zm00001eb154800	Tryptophan aminotransferase-related protein 4
GRMZM2G177970	2.33	7.73	1.73	0	0	AT2G25840.2	Nucleotidylyl transferase superfamily protein	Zm00001d043508	Zm00001eb153590	Tryptophanyl-tRNA synthetase
GRMZM2G000481	5.35	10.35	1.18	0	0	AT2G33840.1	Tyrosyl-tRNA synthetase, class Ib, bacterial/mitochondrial	Zm00001d049579	Zm00001eb172860	Tyrosyl-tRNA synthetase
GRMZM5G806441	0.03	5.62	7.6	0	0			Zm00001d034408	NA	Uncharacterized protein
GRMZM2G106974	17.2	35.52	1.04	0	0	AT1G14610.1	valyl-tRNA synthetase / valine--tRNA ligase (VALRS)	Zm00001d024493	Zm00001eb415220	Valyl-tRNA synthetase

## Sheet: Table S6
Supplementary Table S6 All the DEGs identified from the RNA seq (sh2008/WT)
Gene.ID	WT	sh2008	sh2008/WT			Maize annotation 5a		Maize annotation 5b			Gene.ID	Gene.ID
B73 RefGen_V3	Mean.FPKM	Mean.FPKM	log2(FC)	Qvalue	Pvalue	Accession	Maize description	X.pacId	Best.hit.arabi.name	Arabi.defline	B73 RefGen_V4	B73 RefGen_NAM-5.0
AC149475.2_FG002	77.24	216.463	1.48372	0	0	NP_001148799	nicotiana lesion-inducing like	31042204	AT4G14420.1	HR-like lesion-inducing protein-related	Zm00001d048402	Zm00001eb403040
AC149810.2_FG008	0.93	0.193	-2.26067	4.58e-12	4.34e-12	NP_001140469	hypothetical protein LOC100272528	31041137	AT2G17220.1	Protein kinase superfamily protein	Zm00001d048342	Zm00001eb402520
AC149828.2_FG002	49.336	102.546	1.05192	5.45e-144	7.23e-145	NA	NA	31040364	AT5G35590.1	proteasome alpha subunit A1	Zm00001d048271	Zm00001eb401790
AC152495.1_FG003	0.693	0.326	-1.08607	1.02e-09	1.07e-09	Q8S455	Rust resistance-like protein RP1-2	31003159	AT3G14460.1	LRR and NB-ARC domains-containing disease resistance protein	NA	Zm00001eb405870
AC152495.1_FG010	0.213	0.066	-1.67827	1.76e-05	2.43e-05	Q8S458	Rust resistance-like protein RP1	31004694	AT3G14460.1	LRR and NB-ARC domains-containing disease resistance protein	Zm00001d023318	Zm00001eb405880
AC155376.2_FG002	0	0.493	5.39922	1.49e-06	1.91e-06	NA	NA	30978167			NA	NA
AC155376.2_FG005	6.993	19.713	1.49232	3.91e-111	6.95e-112	NP_001168119	hypothetical protein LOC100381862	30975504	AT5G36890.1	beta glucosidase 42	Zm00001d012159	Zm00001eb365690
AC155434.2_FG001	1.153	4.723	2.0291	3.37e-27	1.97e-27	NA	NA	30996819	AT5G17780.2	alpha/beta-Hydrolases superfamily protein	Zm00001d022529	Zm00001eb331060
AC155434.2_FG003	2.31	0.823	-1.49384	1.49e-16	1.19e-16	NA	NA	30995446	AT1G62290.2	Saposin-like aspartyl protease family protein	Zm00001d022528	Zm00001eb331050
AC165171.2_FG002	2	0.793	-1.34034	3.24e-08	3.71e-08	NP_001130113	hypothetical protein LOC100191206	31030597	AT5G43290.1	WRKY DNA-binding protein 49	Zm00001d041958	Zm00001eb139800
AC166636.1_FG007	2.94	1.113	-1.40086	7.22e-09	7.98e-09	NP_001144712	hypothetical protein LOC100277752	31014404	AT4G08910.1		Zm00001d028011	Zm00001eb006930
AC177850.2_FG005	3.25	8.836	1.43856	2.71e-17	2.12e-17	NA	NA	31013060	AT5G62440.1	Protein of unknown function (DUF3223)	Zm00001d027967	Zm00001eb006550
AC177930.2_FG002	0.966	0	-5.44527	9.53e-07	1.2e-06	NA	NA	30974721			NA	NA
AC183412.5_FG005	0.006	0.103	4.02241	1.62e-05	2.24e-05	NA	NA	30968354	AT2G37340.2	arginine/serine-rich zinc knuckle-containing protein 33	Zm00001d002962	Zm00001eb076780
AC183514.3_FG006	0.493	0.026	-4.2187	1.37e-05	1.88e-05	NA	NA	31033581			NA	Zm00001eb144850
AC183950.2_FG003	0	1.786	7.04629	1.68e-16	1.35e-16	NA	NA	30977913	AT3G44750.1	histone deacetylase 3	Zm00001d012095	Zm00001eb365100
AC184130.4_FG012	1.656	3.963	1.25492	2.48e-14	2.14e-14	NA	NA	31047622	AT4G18470.1	negative regulator of systemic acquired resistance (SNI1)	Zm00001d053751	Zm00001eb206790
AC184699.3_FG005	0.026	0.393	3.8046	6.14e-11	6.12e-11	NA	NA	31033763	AT5G57030.1	Lycopene beta/epsilon cyclase protein	NA	NA
AC185108.3_FG011	0.03	0.406	3.70803	0.000358199	0.000558599	NA	NA	30993943	AT5G67450.1	zinc-finger protein 1	Zm00001d022002	Zm00001eb326310
AC185522.2_FG002	0.76	2.55	1.74455	7.58e-07	9.5e-07	NA	NA	31047954			NA	NA
AC185611.3_FG001	0.18	2.756	3.91448	6.18e-11	6.16e-11	NA	NA	31014459			Zm00001d032023	Zm00001eb040060
AC185628.3_FG010	0.03	0.316	3.37063	0.00051396	0.000815438	NA	NA	30987968			NA	NA
AC185648.3_FG007	0	0.186	4.81494	8.42e-05	0.000123721	NA	NA	31046567	AT1G43580.1	Sphingomyelin synthetase family protein	NA	NA
AC186147.3_FG008	9.92	0	-10.5208	2.27e-112	3.98e-113	NP_001105164	alpha-6-galactosyltransferase	31047107	AT4G37690.1	Galactosyl transferase GMA12/MNN10 family protein	Zm00001d051681	Zm00001eb189090
AC186189.3_FG004	6.16	0.266	-4.52585	5.5e-53	1.96e-53	NA	NA	31019658			NA	NA
AC186189.3_FG005	0.08	0.726	3.17805	2.29e-06	2.96e-06	NA	NA	31018398			NA	NA
AC186233.3_FG007	0	0.083	4.46833	0.000501688	0.000794689	NA	NA	31014774			Zm00001d027657	Zm00001eb003770
AC186433.4_FG001	0.756	0.15	-2.32302	9.75e-05	0.000143903	NA	NA	31020332			NA	NA
AC186590.3_FG005	0.126	0.98	2.94619	2.26e-05	3.16e-05	NA	NA	31022763			NA	NA
AC186590.3_FG006	0.126	0.98	2.94619	2.26e-05	3.16e-05	NA	NA	31025045			NA	NA
AC186781.4_FG006	1.356	0.093	-3.86854	2.49e-12	2.33e-12	NA	NA	30993687	AT4G13030.1	P-loop containing nucleoside triphosphate hydrolases superfamily protein	Zm00001d021153	Zm00001eb318450
AC186845.4_FG009	1.95	0.503	-1.94994	9.12e-05	0.000134264	NA	NA	30997455			NA	NA
AC187080.3_FG006	0	0.093	4.89901	5.13e-05	7.4e-05	NA	NA	31026697	AT3G53500.1	RNA-binding (RRM/RBD/RNP motifs) family protein with retrovirus zinc finger-like domain	Zm00001d036583	Zm00001eb273760
AC187096.5_FG001	0.123	0.556	2.15758	0.000373336	0.000583869	NA	NA	30976268			NA	NA
AC187263.4_FG001	0.043	1.256	4.84954	4.69e-10	4.87e-10	NA	NA	30976823			Zm00001d008926	Zm00001eb338530
AC187870.3_FG002	0	0.296	4.49043	0.00045276	0.000713931	NA	NA	30978195			NA	NA
AC187885.3_FG002	0	0.563	4.66979	0.000186603	0.000282935	NA	NA	31026488			NA	Zm00001eb280940
AC188000.3_FG003	3.943	1.91	-1.04997	8.91e-09	9.91e-09	NA	NA	31005092			NA	NA
AC188745.3_FG001	0.053	0.783	3.84792	1.1e-07	1.3e-07	NA	NA	31004498			NA	NA
AC188756.2_FG004	0.253	1.316	2.36514	5.3e-11	5.26e-11	NA	NA	31036839			NA	NA
AC189750.4_FG004	22.683	6.946	-1.71127	8.99e-167	1.02e-167	NP_001105764	adenosine 5'-phosphosulfate reductase-like1	30995506	AT4G21990.1	APS reductase 3	Zm00001d021596	Zm00001eb322440
AC189879.3_FG003	1.19	2.756	1.21186	9.27e-25	5.77e-25	NP_001170381	hypothetical protein LOC100384364	31039750	AT5G43810.2	Stabilizer of iron transporter SufD / Polynucleotidyl transferase	Zm00001d046438	Zm00001eb385810
AC190526.3_FG004	0.36	1.33	1.88206	7.29e-06	9.79e-06	NA	NA	30986877	AT2G41150.2		Zm00001d016377	NA
AC190570.3_FG003	1.616	0.526	-1.61504	7.79e-07	9.78e-07	NA	NA	31019168	AT4G01560.1	Ribosomal RNA processing Brix domain protein	NA	NA
AC190652.3_FG001	0.216	1.58	2.87383	4.61e-12	4.37e-12	NA	NA	31034115	AT5G08680.1	ATP synthase alpha/beta family protein	Zm00001d040562	Zm00001eb129790
AC190749.3_FG006	0.046	3.893	6.38123	5.49e-21	3.8e-21	NA	NA	31052668	AT4G19045.1	Mob1/phocein family protein	Zm00001d051630	Zm00001eb188930
AC190772.4_FG011	1.39	0.04	-5.1155	1.06e-09	1.12e-09	NA	NA	31052693	AT5G39110.1	RmlC-like cupins superfamily protein	NA	Zm00001eb171490
AC190792.2_FG006	2.33	7.283	1.641	2.9e-20	2.05e-20	NA	NA	30969665	AT2G20740.1	Tetraspanin family protein	Zm00001d001811	Zm00001eb065970
AC190811.1_FG003	21.49	1.81	-3.5728	3.13e-183	3.17e-184	NM_001158259	transcriptional regulatory protein algP (LOC100285367), mRNA	30970520			NA	NA
AC191042.4_FG001	0.116	0.01	-3.36917	0.00026735	0.000411377	NA	NA	31016380	AT4G11000.1	Ankyrin repeat family protein	Zm00001d029728	Zm00001eb021910
AC191069.3_FG004	15.36	37.756	1.29396	1.58e-81	3.79e-82	NP_001144396	hypothetical protein LOC100277329	30978597	AT5G26800.1		Zm00001d009132	Zm00001eb340410
AC191147.3_FG002	0	2.92	7.07518	8.97e-17	7.12e-17	NA	NA	30989173			Zm00001d016268	NA
AC191401.3_FG009	1.036	0.406	-1.36438	0.000303507	0.000470134	NA	NA	31021950			NA	NA
AC191401.3_FG013	1.76	0.473	-1.90161	2.89e-05	4.08e-05	NA	NA	31023222			Zm00001d038601	NA
AC191589.3_FG003	1.436	0.303	-2.24813	3.12e-07	3.81e-07	NA	NA	31016057			NA	NA
AC191771.3_FG008	33.573	67.453	1.00334	5.38e-52	1.95e-52	NP_001130187	hypothetical protein LOC100191281	30987914	AT3G51100.1		Zm00001d014770	Zm00001eb227920
AC193625.3_FG010	0	0.446	5.51475	5.58e-07	6.93e-07	NA	NA	31046629	AT3G13235.3	ubiquitin family protein	NA	NA
AC193632.2_FG002	0.65	0.14	-2.25115	9.68e-10	1.02e-09	NA	NA	31047156	AT5G38280.1	PR5-like receptor kinase	Zm00001d049727	Zm00001eb174340
AC193786.3_FG005	0.22	15.713	6.14238	7.87e-150	1.01e-150	NA	NA	30979143	AT3G56970.1	basic helix-loop-helix (bHLH) DNA-binding superfamily protein	Zm00001d011847	Zm00001eb362800
AC194072.3_FG005	0.15	0.853	2.49221	5.33e-09	5.84e-09	NA	NA	31010238	AT4G28310.1		Zm00001d034242	Zm00001eb059080
AC194104.3_FG010	0.186	3.66	4.30257	3.33e-10	3.44e-10	NA	NA	31005394	AT3G52770.1	protein binding	Zm00001d023409	Zm00001eb406640
AC194219.3_FG002	0.093	0.486	2.39089	0.000164644	0.000248324	NA	NA	30986387			NA	NA
AC194298.3_FG005	0.52	8.576	4.03282	2.69e-17	2.1e-17	B6U7N5	Putative uncharacterized protein	31033327			Zm00001d043702	Zm00001eb155340
AC194405.3_FG021	0.326	1.106	1.76536	6.12e-14	5.38e-14	NA	NA	30978889	AT1G19100.1	Histidine kinase-, DNA gyrase B-, and HSP90-like ATPase family protein	Zm00001d012575	Zm00001eb369480
AC194591.2_FG005	0.04	16.5	8.70803	3.64e-82	8.64e-83	NA	NA	30987044			Zm00001d015588	NA
AC194828.3_FG004	0.23	2.693	3.55583	4.34e-16	3.52e-16	NA	NA	31022891	AT5G52390.1	PAR1 protein	Zm00001d038341	Zm00001eb289370
AC194863.3_FG007	0	0.416	6.12984	7.99e-10	8.38e-10	NA	NA	31013010	AT1G27480.1	alpha/beta-Hydrolases superfamily protein	NA	NA
AC194914.3_FG002	15.41	32.34	1.06621	4.09e-47	1.61e-47	NP_001150686	cyclase/dehydrase family protein	31014292	AT4G17870.1	Polyketide cyclase/dehydrase and lipid transport superfamily protein	Zm00001d030045	Zm00001eb024490
AC194937.3_FG004	1.45	0.326	-2.14996	2.93e-08	3.35e-08	C4J1J3	Putative uncharacterized protein	30984565			Zm00001d015806	Zm00001eb235990
AC195174.2_FG007	5.103	2.366	-1.11424	0.000439561	0.000692279	NA	NA	30981560			NA	Zm00001eb337480
AC195253.3_FG002	1.53	0.05	-4.89979	1.68e-08	1.9e-08	NA	NA	30974807			NA	NA
AC195340.3_FG004	8.14	25.46	1.64187	0	0	NP_001168340	hypothetical protein LOC100382108	30985063	AT5G42710.1		Zm00001d013154	Zm00001eb213730
AC195587.4_FG004	1.446	0.516	-1.49079	5.97e-24	3.8e-24	NA	NA	31023580	AT5G25770.3	alpha/beta-Hydrolases superfamily protein	Zm00001d036280	Zm00001eb271410
AC195999.3_FG005	0.15	0	-4.96786	3.21e-05	4.55e-05	NA	NA	31051006			NA	NA
AC196043.3_FG005	1.383	0.036	-5.20187	3.12e-10	3.21e-10	NA	NA	31047384			Zm00001d050909	Zm00001eb183310
AC196090.3_FG006	8.026	18.92	1.23348	7.99e-125	1.24e-125	NP_001132028	hypothetical protein LOC100193436	31038956	AT1G04110.1	Subtilase family protein	Zm00001d048494	Zm00001eb403900
AC196154.3_FG018	0.083	1.213	3.86149	3.52e-17	2.76e-17	NA	NA	31044619			NA	NA
AC196394.3_FG002	1.503	0.28	-2.43602	1.11e-06	1.4e-06	NA	NA	31012353			Zm00001d027897	NA
AC196417.3_FG008	15.4	7.38	-1.0642	4.86e-10	5.05e-10	NA	NA	31030699	AT1G55010.1	plant defensin 1.5	Zm00001d042226	NA
AC196575.3_FG007	0.493	2.32	2.23434	1.47e-12	1.37e-12	NA	NA	30985340			NA	NA
AC196710.3_FG013	1.45	0.39	-1.89316	0.000134174	0.000200573	NA	NA	30973710			Zm00001d007790	Zm00001eb116670
AC196726.2_FG001	4.79	16.173	1.75175	3.15e-19	2.31e-19	B6UFR6	Putative uncharacterized protein	30994842			Zm00001d021160	Zm00001eb318470
AC196978.5_FG007	0	0.606	5.51411	5.61e-07	6.97e-07	NA	NA	31002136	AT3G56070.1	rotamase cyclophilin 2	NA	Zm00001eb406280
AC197056.3_FG002	1.313	3.156	1.26001	1.09e-05	1.49e-05	NA	NA	30970409			NA	NA
AC197355.3_FG001	3.686	14.233	1.94619	1.41e-15	1.16e-15	NA	NA	30983918			Zm00001d015686	Zm00001eb235170
AC197377.3_FG001	0	1.086	6.23717	1.95e-10	1.99e-10	NA	NA	31050976			Zm00001d049792	Zm00001eb174940
AC197555.3_FG008	11.203	27.223	1.27693	8.93e-77	2.27e-77	NP_001151173	DNA-damage-repair/toleration protein DRT102	31034734	AT3G04880.1	DNA-damage-repair/toleration protein (DRT102)	Zm00001d044548	Zm00001eb162770
AC197699.3_FG005	0.083	0.806	3.25174	0.000563725	0.000899061	NA	NA	31040486	AT5G46030.1		Zm00001d045238	Zm00001eb375890
AC197699.3_FG008	0.91	3.853	2.08067	3.49e-16	2.82e-16	NA	NA	31037412	AT5G46030.1		Zm00001d045240	Zm00001eb375920
AC197758.3_FG004	0.973	0.236	-2.04178	2.2e-07	2.65e-07	NP_001151940	peroxidase 52	31047822	AT5G05340.1	Peroxidase superfamily protein	Zm00001d052336	Zm00001eb195210
AC198324.3_FG003	0.403	0	-6.27151	1.09e-10	1.1e-10	NA	NA	31045403			Zm00001d051029	NA
AC198494.3_FG002	0.04	0.43	3.50839	6.12e-06	8.17e-06	NA	NA	30979249	AT1G66810.1	Zinc finger C-x8-C-x5-C-x3-H type family protein	Zm00001d009949	Zm00001eb346950
AC198725.4_FG004	0.436	1.113	1.35026	2.49e-06	3.24e-06	NP_001146934	ovate protein	31027207	AT2G18500.1	ovate family protein 7	Zm00001d044167	Zm00001eb159380
AC198725.4_FG009	0.24	0.033	-2.8008	0.000968609	0.00158665	NM_001154151	WRKY11 - superfamily of TFs having WRKY and zinc finger domains (LOC100281232), mRNA	31029691	AT4G18170.1	WRKY DNA-binding protein 28	Zm00001d044162	Zm00001eb159340
AC198781.3_FG002	0	1.653	5.15652	9.52e-06	1.29e-05	NA	NA	31000807	AT3G52770.1	protein binding	Zm00001d023405	Zm00001eb406630
AC199198.3_FG003	2.166	0.696	-1.64131	9.91e-05	0.000146496	NA	NA	31019152			NA	NA
AC199384.3_FG002	0	0.756	5.17751	8.2e-06	1.11e-05	NA	NA	30996442			NA	NA
AC199526.5_FG001	0.176	2.503	3.84912	2.71e-14	2.35e-14	NA	NA	31029766			Zm00001d040698	Zm00001eb130890
AC199541.4_FG002	0.316	0	-5.61007	2.2e-07	2.65e-07	NA	NA	31019124	AT2G43820.1	UDP-glucosyltransferase 74F2	NA	NA
AC199541.4_FG004	0.316	2.05	2.7	2.27e-25	1.39e-25	NA	NA	31006994	AT2G43820.1	UDP-glucosyltransferase 74F2	Zm00001d029620	Zm00001eb020980
AC199705.3_FG008	1.556	4.22	1.43643	1.58e-08	1.78e-08	NA	NA	31002709	AT4G13550.1	triglyceride lipases;triglyceride lipases	Zm00001d025827	Zm00001eb426320
AC199779.3_FG006	0.29	1.826	2.65036	5.39e-09	5.91e-09	NA	NA	31043641			Zm00001d026142	Zm00001eb191150
AC199820.4_FG006	3.65	1.776	-1.04188	4.13e-05	5.91e-05	NA	NA	30972800	AT5G61620.1	myb-like transcription factor family protein	Zm00001d006791	Zm00001eb108630
AC199911.5_FG001	0.483	2.37	2.30177	1.66e-14	1.43e-14	NP_001151312	vacuolar ATP synthase subunit D 1	31003654	AT3G58730.1	vacuolar ATP synthase subunit D (VATD) / V-ATPase D subunit / vacuolar proton pump D subunit (VATPD)	Zm00001d024465	Zm00001eb414980
AC199956.4_FG003	1.386	0.4	-1.79977	2.09e-05	2.92e-05	NA	NA	30976530			NA	Zm00001eb340840
AC200069.4_FG002	0.086	2.85	5.05198	2.73e-09	2.94e-09	NA	NA	31003294			Zm00001d025399	Zm00001eb422360
AC200138.3_FG003	0.246	2.093	3.07798	8.38e-09	9.31e-09	NA	NA	31010675	AT3G28860.1	ATP binding cassette subfamily B19	NA	NA
AC200143.3_FG003	0	1.096	5.21392	6.3e-06	8.42e-06	NA	NA	30998445	AT2G01640.2		Zm00001d021855	Zm00001eb324920
AC200178.2_FG002	0.073	0.533	2.82266	0.000628151	0.00100676	NA	NA	30964751			NA	NA
AC200207.2_FG001	6.906	2.346	-1.56092	4.92e-22	3.29e-22	NA	NA	31014317			Zm00001d030459	Zm00001eb027510
AC200209.1_FG001	0.136	0.663	2.29173	1.14e-07	1.35e-07	NA	NA	31006125			Zm00001d035815	Zm00001eb268000
AC200210.1_FG006	4.88	10.746	1.13534	1.82e-28	1.04e-28	NA	NA	31035876	AT5G56730.1	Insulinase (Peptidase family M16) protein	Zm00001d044498	Zm00001eb162240
AC201985.4_FG003	0.106	0.863	3.00526	9.59e-06	1.3e-05	NA	NA	31019904			NA	NA
AC202073.4_FG001	0.81	2.223	1.4541	6.19e-11	6.17e-11	NA	NA	30972541	AT2G18750.3	Calmodulin-binding protein	Zm00001d003572	Zm00001eb081930
AC202185.4_FG004	1.633	6.103	1.89888	2.65e-35	1.29e-35	NP_001150191	hsp20/alpha crystallin family protein	31015091	AT4G27670.1	heat shock protein 21	Zm00001d030346	Zm00001eb026690
AC202396.4_FG010	1.633	3.75	1.19666	2.16e-07	2.6e-07	NA	NA	30986488	AT1G01720.1	NAC (No Apical Meristem) domain transcriptional regulator superfamily protein	Zm00001d013901	Zm00001eb220710
AC202439.3_FG006	0.056	1.63	4.80014	7.07e-46	2.83e-46	NA	NA	31024616	AT5G45380.1	solute:sodium symporters;urea transmembrane transporters	Zm00001d037242	Zm00001eb279810
AC202707.3_FG002	0.566	5.82	3.35338	2.33e-84	5.4e-85	NA	NA	31047087	AT1G65650.1	Peptidase C12, ubiquitin carboxyl-terminal hydrolase 1	Zm00001d049911	Zm00001eb175830
AC203019.3_FG001	1.606	0.41	-1.96969	4.62e-08	5.34e-08	NA	NA	31008706	AT1G74800.1	Galactosyltransferase family protein	Zm00001d033573	Zm00001eb053620
AC203173.3_FG001	1.333	0.593	-1.16893	4.86e-05	7e-05	NA	NA	30977303	AT3G16490.1	IQ-domain 26	Zm00001d012767	Zm00001eb371170
AC203253.4_FG001	0.36	2.553	2.81476	6.9e-14	6.08e-14	NA	NA	31031723			NA	NA
AC203394.3_FG004	2.236	4.603	1.03709	1.7e-06	2.19e-06	NA	NA	30974620			NA	NA
AC203430.3_FG007	0.056	2.72	5.59172	3.82e-18	2.9e-18	NA	NA	30993041			Zm00001d017970	NA
AC203571.3_FG001	1.106	2.88	1.37506	2.32e-10	2.38e-10	NP_001142936	hypothetical protein LOC100275376	31036719	AT2G44600.1		Zm00001d047060	Zm00001eb390650
AC203862.4_FG001	0.673	4.526	2.75482	5.43e-59	1.75e-59	NP_001131347	hypothetical protein LOC100192667	30981712	AT2G25940.1	alpha-vacuolar processing enzyme	Zm00001d009759	Zm00001eb345400
AC203909.3_FG003	0.976	0.01	-6.48427	1.9e-22	1.26e-22	NP_001140781	hypothetical protein LOC100272856	31052913	AT5G44440.1	FAD-binding Berberine family protein	Zm00001d049539	Zm00001eb172390
AC203976.4_FG001	0	0.373	5.13191	1.13e-05	1.54e-05	NA	NA	30979849			NA	NA
AC203985.4_FG001	9.733	4.746	-1.03773	2.17e-45	8.75e-46	NP_001147465	glycerol 3-phosphate permease	31000900	AT3G47420.1	phosphate starvation-induced gene 3	Zm00001d024572	Zm00001eb415960
AC204035.3_FG003	0.146	0.7	2.26641	0.000158649	0.000238877	NA	NA	31009355			Zm00001d028563	NA
AC204292.4_FG006	0.61	0.023	-4.69285	3.19e-19	2.34e-19	NP_001130859	hypothetical protein LOC100191963	31022631	AT1G04110.1	Subtilase family protein	Zm00001d037890	Zm00001eb285310
AC204472.3_FG002	0.253	1.253	2.32951	1.08e-06	1.37e-06	NA	NA	31040874	AT2G22260.1	oxidoreductase, 2OG-Fe(II) oxygenase family protein	Zm00001d045782	Zm00001eb380830
AC204530.4_FG003	0.79	1.84	1.21704	2.85e-07	3.46e-07	B6U6E7	Annexin-like protein RJ4	31012666	AT2G38750.1	annexin 4	Zm00001d029207	Zm00001eb017240
AC204539.4_FG003	0	2.236	7.31173	3.53e-19	2.59e-19	NA	NA	30973576	AT5G56600.2	profilin 3	NA	Zm00001eb101820
AC204641.5_FG001	0.036	0.176	2.18794	0.000342547	0.000532913	NA	NA	30996046	AT5G60570.1	Galactose oxidase/kelch repeat superfamily protein	Zm00001d019862	Zm00001eb308270
AC204711.3_FG002	0.743	3.623	2.28474	9.42e-45	3.85e-45	NP_001152556	hydrolase, hydrolyzing O-glycosyl compounds	31005612	AT4G38650.1	Glycosyl hydrolase family 10 protein	Zm00001d025082	Zm00001eb420100
AC204711.3_FG003	241.18	90.466	-1.41812	0	0	NP_001152690	senescence-associated protein DIN1	31002099	AT5G66040.1	sulfurtransferase protein 16	Zm00001d025081	Zm00001eb420080
AC204763.2_FG001	0.39	0.936	1.26503	0.000466305	0.000736478	NA	NA	31021571	AT2G42800.1	receptor like protein 29	Zm00001d038742	Zm00001eb293220
AC204891.4_FG001	0.33	0.933	1.50783	0.000328134	0.000509714	NA	NA	31047277			Zm00001d051349	NA
AC205008.4_FG002	0.34	0.83	1.29126	1.54e-08	1.74e-08	NA	NA	30994535	AT4G30110.1	heavy metal atpase 2	Zm00001d019226	Zm00001eb303780
AC205012.3_FG002	0.01	0.14	3.70803	0.000358199	0.000558599	B4FDB7	Putative uncharacterized protein	30982527	AT2G46500.2	phosphoinositide 4-kinase gamma 4	Zm00001d009741	Zm00001eb345210
AC205077.3_FG003	2.676	0.993	-1.42933	2.97e-07	3.61e-07	NA	NA	31008217			Zm00001d030106	Zm00001eb024990
AC205122.4_FG007	0.013	1.373	6.77749	1.16e-26	6.85e-27	NA	NA	30998336			NA	NA
AC205376.4_FG008	1.143	2.36	1.04411	8.9e-05	0.000130933	NA	NA	31045507			NA	NA
AC205413.4_FG001	1.223	0.026	-5.45017	8.86e-18	6.81e-18	NP_001141025	hypothetical protein LOC100273104	31003565	AT1G05260.1	Peroxidase superfamily protein	Zm00001d024749	Zm00001eb417350
AC205413.4_FG002	0.053	0.563	3.42753	1.15e-05	1.57e-05	NA	NA	31002553	AT1G05260.1	Peroxidase superfamily protein	Zm00001d024749	Zm00001eb417350
AC205413.4_FG003	0.653	0.036	-4.12544	2.05e-09	2.19e-09	NA	NA	31004503	AT1G05260.1	Peroxidase superfamily protein	Zm00001d024749	Zm00001eb417350
AC205471.4_FG007	47.363	172.133	1.85832	0	0	NM_001165433	hypothetical protein LOC100303799 (LOC100303799), mRNA	30981575	AT4G21970.1	Protein of unknown function, DUF584	Zm00001d010814	Zm00001eb353760
AC205496.3_FG002	0.036	0.606	4.00759	5.89e-05	8.55e-05	NA	NA	31051061			Zm00001d050279	NA
AC205511.3_FG002	0	0.263	5.46702	8.43e-07	1.06e-06	NA	NA	31046377			Zm00001d051175	NA
AC205562.3_FG002	1.403	0.166	-3.07362	2.6e-14	2.25e-14	NP_001147379	WRKY69 - superfamily of TFs having WRKY and zinc finger domains	31046508	AT4G11070.1	WRKY family transcription factor	Zm00001d050247	Zm00001eb178550
AC205703.4_FG001	0.266	1.103	2.05821	9.5e-05	0.000140202	NP_001152106	BCL-2 binding anthanogene-1	30991126	AT5G14360.1	Ubiquitin-like superfamily protein	Zm00001d017107	Zm00001eb246230
AC205834.3_FG003	0.12	0.323	1.41335	0.000178836	0.000270654	NA	NA	31048518			Zm00001d053354	Zm00001eb203840
AC205886.3_FG001	0.74	3.65	2.29689	7.92e-27	4.67e-27	NA	NA	31021646	AT5G58420.1	Ribosomal protein S4 (RPS4A) family protein	Zm00001d036575	Zm00001eb273740
AC205888.4_FG004	0.52	0.236	-1.136	7.81e-05	0.00011436	NA	NA	31016597	AT3G53500.1	RNA-binding (RRM/RBD/RNP motifs) family protein with retrovirus zinc finger-like domain	Zm00001d029134	Zm00001eb016680
AC206030.4_FG001	0.056	0.27	2.27062	0.000153078	0.000230127	NP_001168821	hypothetical protein LOC100382626	31019248	AT5G19700.1	MATE efflux family protein	Zm00001d031730	Zm00001eb037550
AC206165.3_FG019	0.283	0.023	-3.56652	3.34e-06	4.38e-06	NA	NA	31020820			NA	Zm00001eb293290
AC206223.3_FG001	1.593	0.65	-1.2975	6.82e-08	7.95e-08	NP_001152156	pherophorin like protein	31043049	AT1G07120.1		Zm00001d047723	Zm00001eb396920
AC206223.3_FG004	0.59	2.093	1.8177	2.08e-21	1.42e-21	NA	NA	31039506	AT3G18060.1	transducin family protein / WD-40 repeat family protein	Zm00001d047714	Zm00001eb396840
AC206223.3_FG008	0.603	0.18	-1.76668	1.97e-10	2.02e-10	NP_001141413	hypothetical protein LOC100273523	31041531	AT3G51770.2	tetratricopeptide repeat (TPR)-containing protein	Zm00001d047721	Zm00001eb396900
AC206266.3_FG001	2.876	0.51	-2.49235	8.18e-36	3.96e-36	NA	NA	31042345	AT3G59140.1	multidrug resistance-associated protein 14	Zm00001d045279	Zm00001eb376380
AC206582.2_FG002	0.92	0.22	-2.0628	0.000748107	0.00121034	NA	NA	31037747			Zm00001d045604	Zm00001eb379480
AC206763.3_FG002	0.106	0.35	1.73037	0.00066967	0.00107741	NA	NA	30970353			NA	NA
AC206898.3_FG006	0.016	0.22	3.7879	0.000229673	0.000351001	NA	NA	30985374			Zm00001d014132	Zm00001eb222650
AC206951.3_FG016	1.253	0.273	-2.21001	2.97e-08	3.4e-08	C4JA41	Putative uncharacterized protein	31017445	AT1G72360.3	Integrase-type DNA-binding superfamily protein	Zm00001d027928	Zm00001eb006200
AC206951.3_FG017	4.516	9.62	1.08873	3.25e-22	2.17e-22	NP_001147529	ethylene-responsive element binding protein 2	31009869	AT1G72360.2	Integrase-type DNA-binding superfamily protein	Zm00001d027929	Zm00001eb006210
AC207043.3_FG002	1.306	0.51	-1.36165	4.2e-09	4.57e-09	NP_001147304	VQ motif family protein	30989906	AT4G39720.1	VQ motif-containing protein	Zm00001d015397	Zm00001eb233250
AC207231.3_FG001	0.203	4.583	4.50706	6.17e-37	2.92e-37	NA	NA	30986705			NA	NA
AC207254.3_FG005	0.766	0.12	-2.67049	2.49e-06	3.24e-06	NA	NA	30966923			NA	NA
AC207265.3_FG002	2.003	4.52	1.17072	9.46e-22	6.39e-22	NA	NA	31042048	AT5G35200.1	ENTH/ANTH/VHS superfamily protein	Zm00001d045154	Zm00001eb375200
AC207328.3_FG003	0.103	1.083	3.37682	2.28e-07	2.75e-07	NA	NA	31045847			Zm00001d050911	NA
AC207342.3_FG008	21.953	10.706	-1.03946	1.58e-50	5.85e-51	C4JB13	Putative uncharacterized protein	30980269	AT5G42050.1	DCD (Development and Cell Death) domain protein	Zm00001d011144	Zm00001eb356520
AC207383.3_FG003	0.1	0.383	1.94619	0.000669899	0.00107784	NA	NA	30970037			NA	NA
AC207619.3_FG001	0.12	3.57	4.8684	7.86e-24	5.01e-24	NA	NA	31016353			NA	NA
AC207628.4_FG005	0.156	0.683	2.15443	3.56e-05	5.06e-05	NP_001149108	outer mitochondrial membrane protein porin	31030320	AT3G01280.1	voltage dependent anion channel 1	Zm00001d043661	Zm00001eb154940
AC207628.4_FG009	8.62	4.303	-1.00533	1.38e-40	6.09e-41	NA	NA	31034744	AT1G71710.1	DNAse I-like superfamily protein	Zm00001d043653	Zm00001eb154830
AC207628.4_FG010	0	1.476	7.06309	1.17e-16	9.31e-17	NP_001130612	hypothetical protein LOC100191711	31035994	AT4G22530.1	S-adenosyl-L-methionine-dependent methyltransferases superfamily protein	Zm00001d043654	Zm00001eb154850
AC208110.2_FG007	14.926	4.563	-1.71226	1.98e-55	6.78e-56	NP_001149803	seed specific protein Bn15D1B	31006051	AT5G17165.1		Zm00001d026223	Zm00001eb430170
AC208204.3_FG006	174.813	500.493	1.5141	0	0	NP_001142418	hypothetical protein LOC100274593	31008876	AT1G53540.1	HSP20-like chaperones superfamily protein	Zm00001d028555	Zm00001eb011880
AC208221.3_FG002	0.593	4.893	3.04475	7.26e-35	3.58e-35	NA	NA	30968850			Zm00001d003304	Zm00001eb079730
AC208423.3_FG002	0.326	0.06	-2.43112	0.000900989	0.00146966	NA	NA	31046778	AT5G53050.2	alpha/beta-Hydrolases superfamily protein	NA	NA
AC208434.3_FG001	0.053	0.336	2.62986	0.000288967	0.000446506	NA	NA	31009676	AT3G23740.1		NA	NA
AC208436.3_FG007	0.436	1.433	1.71541	1.9e-22	1.26e-22	NA	NA	31011360	AT5G58610.1	PHD finger transcription factor, putative	Zm00001d028749	Zm00001eb013420
AC208559.3_FG003	1.146	0.37	-1.63658	3.5e-06	4.59e-06	NA	NA	31050593	AT2G29420.1	glutathione S-transferase tau 7	Zm00001d050877	Zm00001eb183030
AC208571.4_FG001	3.813	8.486	1.15128	7.31e-17	5.79e-17	NA	NA	31008143	AT1G56500.1	haloacid dehalogenase-like hydrolase family protein	Zm00001d028915	Zm00001eb014950
AC208702.3_FG007	0.11	2.22	4.36514	6.11e-07	7.6e-07	NA	NA	31014271			Zm00001d031947	Zm00001eb039460
AC208860.3_FG002	2.323	1.04	-1.16559	8.22e-07	1.03e-06	NA	NA	31037761	AT2G35050.1	Protein kinase superfamily protein with octicosapeptide/Phox/Bem1p domain	Zm00001d047850	NA
AC208897.3_FG004	3.446	1.07	-1.69285	1.68e-27	9.74e-28	NA	NA	31017154	AT5G26340.1	Major facilitator superfamily protein	Zm00001d028230	Zm00001eb008810
AC209016.3_FG010	0.156	0.566	1.8809	0.000213696	0.000325748	NA	NA	31014232			Zm00001d034812	NA
AC209074.3_FG007	0.05	0.443	3.12251	4.11e-06	5.42e-06	NA	NA	30982354	AT1G54960.1	NPK1-related protein kinase 2	NA	NA
AC209177.3_FG001	1.033	8.686	3.06639	8.69e-30	4.79e-30	NA	NA	30986481			Zm00001d015169	Zm00001eb231440
AC209206.3_FG014	19.146	7.08	-1.43838	1.71e-116	2.86e-117	NA	NA	31005742			Zm00001d026109	Zm00001eb428900
AC209208.3_FG002	42.896	18.533	-1.21367	1.6e-104	3.03e-105	Q9XF59	Aquaporin PIP1-2 (Plasma membrane intrinsic protein 1-2)(ZmPIP1-2)(ZmPIP1;2)(ZmPIP1b)	30992362	AT4G00430.1	plasma membrane intrinsic protein 1;4	Zm00001d017526	Zm00001eb249940
AC209215.4_FG004	0.143	0.483	1.74991	4.6e-05	6.62e-05	NA	NA	31019324	AT3G01280.1	voltage dependent anion channel 1	Zm00001d030055	NA
AC209257.4_FG006	0.51	9.676	4.24205	9.4e-71	2.59e-71	NA	NA	31020631	AT1G75490.1	Integrase-type DNA-binding superfamily protein	Zm00001d038446	Zm00001eb290280
AC209364.3_FG004	0.296	0.08	-1.87432	5.98e-06	7.97e-06	NA	NA	31033165	AT2G37340.1	arginine/serine-rich zinc knuckle-containing protein 33	Zm00001d044494	Zm00001eb162190
AC209624.2_FG001	0.163	2.173	3.70273	1.31e-55	4.46e-56	NA	NA	30966503			Zm00001d004130	Zm00001eb086630
AC209624.2_FG003	0.173	0.69	2.00759	0.000154071	0.000231676	NA	NA	30969935			Zm00001d004129	NA
AC209626.2_FG013	6.303	14.163	1.16371	1.01e-12	9.27e-13	NA	NA	31008679	AT2G26540.1	uroporphyrinogen-III synthase family protein	Zm00001d027950	Zm00001eb006450
AC209705.3_FG004	4.553	2.176	-1.07065	1.8e-30	9.77e-31	NA	NA	31037990	AT4G11270.1	Transducin/WD40 repeat-like superfamily protein	Zm00001d046047	Zm00001eb382730
AC209729.3_FG003	0.01	0.106	3.47187	5.45e-05	7.89e-05	NA	NA	31034990	AT2G37340.1	arginine/serine-rich zinc knuckle-containing protein 33	Zm00001d044273	Zm00001eb160220
AC209784.3_FG007	13.306	57.466	2.10702	0	0	NA	NA	31027824	AT3G12580.1	heat shock protein 70	Zm00001d042922	Zm00001eb148420
AC209819.3_FG008	0.113	1.16	3.33718	7.34e-08	8.58e-08	NA	NA	30981938	AT5G25080.1	Sas10/Utp3/C1D family	Zm00001d010741	Zm00001eb353150
AC209819.3_FG009	0.92	0.24	-1.93795	0.000109726	0.000162759	NA	NA	30981141	AT2G34140.1	Dof-type zinc finger DNA-binding family protein	Zm00001d010740	Zm00001eb353140
AC210013.4_FG002	1.42	5.56	1.96572	6.7e-24	4.27e-24	NA	NA	30985971	AT5G26330.1	Cupredoxin superfamily protein	Zm00001d013038	Zm00001eb212510
AC210168.4_FG003	3.093	21.756	2.8105	1.13e-102	2.17e-103	NA	NA	31027699	AT2G28790.1	Pathogenesis-related thaumatin superfamily protein	Zm00001d041553	Zm00001eb136500
AC210193.4_FG002	13.116	4.093	-1.68392	2.78e-51	1.02e-51	NP_001144113	hypothetical protein LOC100276953	31034783			Zm00001d043430	Zm00001eb152920
AC210314.3_FG006	1.806	4.573	1.33708	5.08e-14	4.45e-14	NP_001143751	hypothetical protein LOC100276509	31039611	AT4G08230.1	glycine-rich protein	Zm00001d047857	Zm00001eb398080
AC210616.4_FG005	0.03	0.373	3.6425	5.36e-07	6.65e-07	NA	NA	31049130	AT5G65100.1	Ethylene insensitive 3 family protein	Zm00001d050861	Zm00001eb182890
AC211175.3_FG005	9.906	23.81	1.26153	3.3e-108	6.01e-109	C4J5Y4	Putative uncharacterized protein	31027828	AT5G38560.1	Protein kinase superfamily protein	Zm00001d043562	Zm00001eb153840
AC211261.3_FG017	0	0.78	5.25551	4.62e-06	6.12e-06	NA	NA	31010951			Zm00001d027945	NA
AC211357.4_FG002	0.22	2.9	3.70803	3.62e-17	2.84e-17	NA	NA	30989454	AT5G02730.1	CAP (Cysteine-rich secretory proteins, Antigen 5, and Pathogenesis-related 1 protein) superfamily protein	Zm00001d018321	Zm00001eb257290
AC211390.3_FG001	2.62	6.77	1.36631	7.46e-44	3.11e-44	NA	NA	31009754	AT1G26850.1	S-adenosyl-L-methionine-dependent methyltransferases superfamily protein	Zm00001d030012	Zm00001eb024210
AC211471.3_FG002	0.213	0.826	1.9477	0.000368379	0.000575513	NA	NA	30995953			NA	NA
AC211504.4_FG003	2.126	0.64	-1.73239	1.47e-17	1.14e-17	NA	NA	30999045	AT5G23530.1	carboxyesterase 18	Zm00001d022317	Zm00001eb329100
AC211588.3_FG002	0.106	1.483	3.76247	4.67e-07	5.76e-07	NA	NA	31027604			NA	NA
AC211652.4_FG002	7.536	16.56	1.13312	1.32e-38	6.07e-39	NP_001142388	hypothetical protein LOC100274561	31050214	AT3G07220.1	SMAD/FHA domain-containing protein	Zm00001d049225	Zm00001eb169940
AC211887.3_FG004	0	1.996	6.42982	1.23e-11	1.19e-11	NA	NA	31018010	AT2G44310.1	Calcium-binding EF-hand family protein	Zm00001d031404	Zm00001eb034590
AC211891.4_FG003	0.54	2.82	2.37532	2.28e-22	1.51e-22	NA	NA	30971890	AT4G19970.1		NA	NA
AC212035.3_FG008	0.396	11.89	4.89841	1.07e-106	1.97e-107	NA	NA	31028070	AT1G70590.1	F-box family protein	NA	Zm00001eb130590
AC212103.3_FG002	0.016	0.186	3.54239	0.000834624	0.00135753	NA	NA	30987813			Zm00001d015252	NA
AC212227.3_FG006	11.676	2.56	-2.19295	8.02e-55	2.78e-55	NA	NA	31052504	AT4G25630.1	fibrillarin 2	Zm00001d049508	Zm00001eb172210
AC212323.4_FG005	0.046	0.553	3.59255	0.000652539	0.00104825	NA	NA	31009033	AT4G37810.1		Zm00001d031197	Zm00001eb032900
AC212351.4_FG001	2.74	0.043	-5.96969	2.09e-16	1.68e-16	NA	NA	30989800			Zm00001d015877	Zm00001eb236620
AC212567.3_FG003	0.52	0.056	-3.22376	5.51e-11	5.48e-11	NA	NA	31048265			Zm00001d052943	Zm00001eb200320
AC212835.3_FG001	0.206	1.613	2.96911	5.1e-26	3.07e-26	NA	NA	30966485	AT1G74580.1	Pentatricopeptide repeat (PPR) superfamily protein	Zm00001d002771	Zm00001eb074990
AC212835.3_FG008	0.066	0.303	2.20922	0.000254903	0.000391297	NA	NA	30967733	AT3G09830.1	Protein kinase superfamily protein	Zm00001d002776	Zm00001eb075040
AC212898.2_FG006	0.333	1.186	1.82004	1.84e-06	2.37e-06	NA	NA	31033265	AT3G07670.1	Rubisco methyltransferase family protein	Zm00001d044071	Zm00001eb158580
AC213432.2_FG004	5.02	16.756	1.73587	1.66e-44	6.82e-45	NP_001148732	PME/invertase inhibitor-like protein	31043436	AT5G38610.1	Plant invertase/pectin methylesterase inhibitor superfamily protein	Zm00001d052424	Zm00001eb196090
AC213463.3_FG006	0.566	1.78	1.64411	0.000107038	0.000158654	NA	NA	30990581	AT1G10410.1	Protein of unknown function (DUF1336)	Zm00001d013516	NA
AC213463.3_FG009	0.403	1.496	1.88753	5.43e-17	4.29e-17	NA	NA	30989442	AT2G28150.1	Domain of unknown function (DUF966)	Zm00001d013519	Zm00001eb217090
AC213612.3_FG002	10.723	21.993	1.03334	5.78e-34	2.9e-34	NA	NA	31042100	AT5G58420.1	Ribosomal protein S4 (RPS4A) family protein	Zm00001d045876	NA
AC213654.3_FG006	0.236	1.893	2.99563	7.75e-15	6.57e-15	NA	NA	31030904	AT1G67750.1	Pectate lyase family protein	Zm00001d043186	NA
AC213884.3_FG002	0.15	0.603	2.04711	1.33e-05	1.82e-05	NA	NA	31023700	AT4G37260.1	myb domain protein 73	Zm00001d037994	Zm00001eb286230
AC213896.2_FG005	5.54	1.246	-2.15566	3.78e-21	2.6e-21	NA	NA	31038092	AT2G22490.2	Cyclin D2;1	Zm00001d044984	Zm00001eb373590
AC214040.3_FG009	0.03	0.426	3.74419	1.18e-09	1.25e-09	NA	NA	31007720	AT3G53810.1	Concanavalin A-like lectin protein kinase family protein	Zm00001d028455	Zm00001eb011240
AC214046.4_FG005	0.78	0.126	-2.62084	2.13e-05	2.97e-05	NA	NA	31002559	AT3G43660.1	Vacuolar iron transporter (VIT) family protein	Zm00001d026679	Zm00001eb434310
AC214168.3_FG001	0.763	0.28	-1.45185	0.000163795	0.000246923	NA	NA	30971669	AT2G36010.1	E2F transcription factor 3	Zm00001d003755	Zm00001eb083590
AC214266.3_FG002	8.543	19.28	1.1708	2.91e-50	1.08e-50	NP_001149907	UDP-galactose translocator	31004263	AT4G35335.1	Nucleotide-sugar transporter family protein	Zm00001d024092	Zm00001eb412040
AC214358.3_FG001	0.296	0	-4.79977	8.83e-05	0.000129958	NA	NA	31026407			NA	NA
AC214359.3_FG003	0.02	0.296	3.91287	6.36e-11	6.35e-11	NA	NA	31033134	AT3G53500.2	RNA-binding (RRM/RBD/RNP motifs) family protein with retrovirus zinc finger-like domain	NA	NA
AC214360.3_FG001	2.513	0.216	-3.527	1.31e-76	3.35e-77	NP_001146027	hypothetical protein LOC100279558	31028192	AT1G79460.1	Terpenoid cyclases/Protein prenyltransferases superfamily protein	Zm00001d041082	Zm00001eb133200
AC214437.4_FG001	0.1	0	-4.53343	0.000358035	0.000558115	NA	NA	30987076			NA	NA
AC214451.3_FG005	0	0.326	5.00759	2.61e-05	3.66e-05	NA	NA	31026419			Zm00001d038249	NA
AC214635.3_FG006	12.526	35.646	1.50527	3.37e-33	1.72e-33	B6UFU5	Putative uncharacterized protein	31046405			Zm00001d050864	NA
AC215201.3_FG003	0.93	5.056	2.4381	3.61e-61	1.13e-61	NA	NA	31022145	AT5G50860.1	Protein kinase superfamily protein	NA	NA
AC215201.3_FG008	9.643	3.96	-1.28686	5.42e-16	4.41e-16	B6SGJ6	Putative uncharacterized protein	31022294	AT2G40435.1		NA	Zm00001eb286720
AC215723.3_FG001	1.273	3.38	1.40636	3.3e-12	3.1e-12	NA	NA	30972206	AT1G62930.1	Tetratricopeptide repeat (TPR)-like superfamily protein	Zm00001d007548	Zm00001eb114600
AC215994.3_FG003	0.4	1.223	1.59725	1.6e-07	1.91e-07	NA	NA	30969053	AT4G39170.1	Sec14p-like phosphatidylinositol transfer family protein	Zm00001d002336	Zm00001eb070930
AC216070.2_FG005	0.376	0.026	-3.82632	0.000177201	0.000268052	NA	NA	30987915			NA	NA
AC216229.3_FG002	0	1.556	6.90749	2.99e-15	2.5e-15	NA	NA	31004267			Zm00001d025773	Zm00001eb425830
AC216253.3_FG005	0.07	4.026	5.85358	3.3e-15	2.76e-15	NA	NA	31010737	AT1G14990.2		Zm00001d031722	NA
AC216264.3_FG001	1.72	0.596	-1.53083	2.13e-10	2.18e-10	NA	NA	30985026	AT2G22990.5	sinapoylglucose 1	Zm00001d014443	Zm00001eb225050
AC216869.3_FG001	0.28	0	-4.57738	0.000288676	0.000445951	NA	NA	30995202	AT3G03250.1	UDP-GLUCOSE PYROPHOSPHORYLASE 1	NA	Zm00001eb301980
AC216870.3_FG005	3.08	1.106	-1.47869	8.58e-18	6.59e-18	NA	NA	31022759	AT2G02590.1		Zm00001d037001	Zm00001eb277680
AC217050.4_FG006	270.213	694.706	1.35914	0	0	NP_001149400	14-3-3-like protein	31019391	AT3G02520.1	general regulatory factor 7	Zm00001d032231	Zm00001eb041780
AC217241.3_FG004	21.683	282.04	3.69893	0	0	NA	NA	31053011			NA	NA
AC217264.3_FG002	0.153	0.01	-3.96878	7.31e-05	0.00010683	NA	NA	31017551	AT1G56410.1	heat shock protein 70 (Hsp 70) family protein	NA	NA
AC217271.3_FG001	7.87	16.446	1.06028	3.37e-40	1.5e-40	NP_001143411	hypothetical protein LOC100276056	31052109	AT1G03250.1		Zm00001d052488	Zm00001eb196600
AC217286.3_FG004	0	2.563	6.88974	4.24e-15	3.57e-15	NA	NA	31009443			NA	NA
AC217348.4_FG005	1.34	0.386	-1.78955	0.000147596	0.000221527	NA	NA	30971478			NA	Zm00001eb116120
AC217348.4_FG006	1.34	0.386	-1.78955	0.000147596	0.000221527	NA	NA	30970241			NA	Zm00001eb116130
AC217499.3_FG002	0.046	0.55	3.59255	0.000652539	0.00104825	NA	NA	31029837			Zm00001d044308	Zm00001eb160530
AC217887.3_FG003	0	0.473	4.46702	0.000504487	0.000799719	NA	NA	31037410	AT3G62690.1	AtL5	Zm00001d047247	Zm00001eb392800
AC217901.3_FG004	0.076	0.763	3.31871	3.01e-05	4.25e-05	NA	NA	31043648			NA	NA
AC217977.3_FG001	0.046	0.903	4.17751	2.29e-09	2.46e-09	NA	NA	31006203	AT3G07390.1	auxin-responsive family protein	Zm00001d032358	Zm00001eb042740
AC218148.2_FG008	4.316	1.186	-1.87048	7.3e-48	2.83e-48	NP_001146253	hypothetical protein LOC100279827	31020699	AT3G49240.1	Pentatricopeptide repeat (PPR) superfamily protein	Zm00001d038733	Zm00001eb293160
AC218972.3_FG007	0.656	2.523	1.94401	1.14e-11	1.1e-11	NA	NA	30981645	AT2G38610.2	RNA-binding KH domain-containing protein	Zm00001d012517	Zm00001eb368980
AC219006.2_FG006	2.573	5.33	1.04675	1.56e-13	1.4e-13	NP_001152642	LOC100286283	30982596	AT3G11320.1	Nucleotide-sugar transporter family protein	Zm00001d010985	Zm00001eb355210
AC219156.3_FG002	2.03	0.223	-3.19629	2.76e-24	1.74e-24	NA	NA	30978200			Zm00001d008998	Zm00001eb339260
AC220927.3_FG001	0.436	2.176	2.31312	1.16e-09	1.23e-09	NA	NA	30991916			Zm00001d018117	Zm00001eb255470
AC225176.2_FG003	2.77	0.83	-1.74244	3.11e-11	3.05e-11	NA	NA	31003878			Zm00001d025612	Zm00001eb424240
AC225179.3_FG003	0.066	0.563	3.067	9.26e-05	0.000136541	NA	NA	31028973	AT4G08980.4	F-BOX WITH WD-40 2	Zm00001d040941	Zm00001eb132320
AC225346.3_FG001	0.843	0.16	-2.38473	0.000261741	0.00040239	NA	NA	30979764			Zm00001d010885	Zm00001eb354370
AC225359.3_FG006	0.233	4.18	4.15801	1.95e-16	1.57e-16	C0PMP9	Putative uncharacterized protein	30998626			Zm00001d020204	Zm00001eb310710
AC226221.2_FG011	0	1.696	6.80667	2.1e-14	1.81e-14	NA	NA	30987563	AT3G54900.1	CAX interacting protein 1	NA	NA
AC226227.2_FG003	1	0.03	-4.95808	8.73e-23	5.72e-23	NA	NA	31001162	AT4G06744.1	Leucine-rich repeat (LRR) family protein	Zm00001d025804	Zm00001eb426090
AC226227.2_FG004	0.053	0.613	3.45239	2.73e-18	2.07e-18	NA	NA	31002719	AT1G77800.1	PHD finger family protein	Zm00001d025805	Zm00001eb426110
AC226235.2_FG001	1.113	0.45	-1.30174	8.41e-05	0.000123453	P52580	Isoflavone reductase homolog IRL (EC 1.3.1.-)	31035595	AT1G75290.1	NAD(P)-binding Rossmann-fold superfamily protein	Zm00001d040173	Zm00001eb126780
AC226235.2_FG003	0.576	0.14	-2.01789	2.12e-05	2.95e-05	NP_001131157	hypothetical protein LOC100192465	31028171			Zm00001d040171	Zm00001eb126760
AC226552.2_FG001	0.683	3.04	2.16116	3.16e-08	3.62e-08	NA	NA	31049045	AT3G49601.1		NA	Zm00001eb204810
AC231180.2_FG006	2.616	11.923	2.18467	7.45e-108	1.36e-108	NM_001155913	LOC100283011 (pco140658), mRNA	30976729	AT4G23820.1	Pectin lyase-like superfamily protein	Zm00001d009717	Zm00001eb344980
AC231226.2_FG007	0.23	1.773	2.93037	4.68e-22	3.13e-22	NA	NA	31005924			NA	NA
AC231411.1_FG011	9.29	4.386	-1.08599	8.79e-28	5.07e-28	NP_001149813	triacylglycerol lipase	31021633	AT4G18550.1	alpha/beta-Hydrolases superfamily protein	Zm00001d039087	Zm00001eb296530
AC231745.1_FG003	16.896	51.42	1.60216	1.57e-252	1.03e-253	NA	NA	31042215	AT5G45910.1	GDSL-like Lipase/Acylhydrolase superfamily protein	Zm00001d045298	Zm00001eb376530
AC232238.2_FG005	4.63	1.26	-1.88197	4.14e-12	3.91e-12	NP_001168703	hypothetical protein LOC100382495	30976259	AT2G27510.1	ferredoxin 3	Zm00001d012293	Zm00001eb366870
AC232238.2_FG008	0.83	0.146	-2.4923	1.16e-08	1.3e-08	NA	NA	30982291	AT3G54290.1		Zm00001d012290	Zm00001eb366840
AC233850.1_FG002	85.66	35.27	-1.28374	3.27e-137	4.61e-138	NP_001152694	pectinesterase inhibitor domain containing protein	30984216	AT5G46960.1	Plant invertase/pectin methylesterase inhibitor superfamily protein	Zm00001d016741	Zm00001eb242940
AC233851.1_FG008	1.11	6.726	2.59255	1.11e-19	7.98e-20	NA	NA	31028652			Zm00001d043220	Zm00001eb150990
AC233851.1_FG009	4.503	9.13	1.01771	4.48e-07	5.53e-07	NP_001144463	hypothetical protein LOC100277429	31036272	AT3G20340.1		Zm00001d043221	Zm00001eb151010
AC233851.1_FG010	0.446	1.643	1.88206	8.73e-05	0.000128447	NP_001130471	hypothetical protein LOC100191569	31027484			Zm00001d043221	Zm00001eb151010
AC233861.1_FG001	1.83	0.59	-1.63601	1.14e-29	6.27e-30	NA	NA	30970278	AT5G56040.2	Leucine-rich receptor-like protein kinase family protein	Zm00001d005986	Zm00001eb101560
AC233863.1_FG001	1.35	54.676	5.33814	6.24e-237	4.43e-238	NP_001145121	hypothetical protein LOC100278341	31039178	AT2G24762.1	glutamine dumper 4	Zm00001d046667	Zm00001eb387640
AC233863.1_FG002	0.893	67.343	6.22796	1.09e-280	6.35e-282	NP_001145632	hypothetical protein LOC100279119	31038179	AT4G31730.1	glutamine dumper 1	Zm00001d046668	Zm00001eb387670
AC233864.1_FG014	0.23	0	-5.59826	2.45e-07	2.97e-07	C4J0V4	Putative uncharacterized protein	30980470	AT1G28240.1	Protein of unknown function (DUF616)	Zm00001d010764	Zm00001eb353360
AC233865.1_FG006	4.326	9.823	1.17939	1.03e-42	4.37e-43	NA	NA	30993169	AT1G50300.1	TBP-associated factor 15	Zm00001d021426	Zm00001eb320850
AC233871.1_FG004	0.193	0	-6.05592	1.83e-09	1.95e-09	NP_001145946	hypothetical protein LOC100279470	31026670	AT2G47820.2		NA	NA
AC233879.1_FG002	20.906	2.203	-3.25043	1.04e-52	3.75e-53	P46517	Late embryogenesis abundant protein EMB564	31026714	AT2G40170.1	Stress induced protein	Zm00001d037988	Zm00001eb286170
AC233883.1_FG006	5.473	11.136	1.02027	3.05e-45	1.23e-45	NP_001145491	hypothetical protein LOC100278888	31049786	AT3G50170.1	Plant protein of unknown function (DUF247)	Zm00001d052690	Zm00001eb198190
AC233885.1_FG001	12.62	27.87	1.13979	2.3e-141	3.13e-142	NP_001144578	hypothetical protein LOC100277588	30992948	AT5G06560.1	Protein of unknown function, DUF593	Zm00001d013658	Zm00001eb218460
AC233889.1_FG003	0.1	0	-4.53343	0.000358035	0.000558115	NA	NA	31047578			NA	NA
AC233892.1_FG001	1.163	2.753	1.24079	1.09e-15	8.97e-16	NP_001168049	hypothetical protein LOC100381779	31013704	AT1G08610.1	Pentatricopeptide repeat (PPR) superfamily protein	Zm00001d032707	Zm00001eb045880
AC233893.1_FG006	1.25	0.52	-1.27014	1.38e-10	1.4e-10	NA	NA	31040745	AT1G48480.1	receptor-like kinase 1	Zm00001d048054	Zm00001eb399900
AC233898.1_FG003	8.813	3.123	-1.50076	3.82e-13	3.46e-13	NP_001144541	hypothetical protein LOC100277541	31002287			Zm00001d023568	Zm00001eb408110
AC233899.1_FG002	5.666	2.566	-1.14589	4e-17	3.14e-17	NP_001141780	hypothetical protein LOC100273916	31041536	AT1G72210.1	basic helix-loop-helix (bHLH) DNA-binding superfamily protein	Zm00001d048229	Zm00001eb401480
AC233899.1_FG004	0.766	0.326	-1.22043	0.000512826	0.000813592	NP_001149340	homeodomain-leucine zipper transcription factor TaHDZipI-1	31040305	AT5G65310.1	homeobox protein 5	Zm00001d048227	Zm00001eb401450
AC233903.1_FG002	0	0.416	4.64798	0.000209065	0.000318403	NM_001150670	hypothetical protein LOC100276993 (LOC100276993), mRNA	30966621			Zm00001d003219	Zm00001eb078930
AC233910.1_FG003	0.22	99.676	8.81623	0	0	NP_001150785	UBiQuitin family member	30974200	AT2G36170.1	Ubiquitin supergroup;Ribosomal protein L40e	NA	Zm00001eb104470
AC233939.1_FG004	4.363	17.573	2.00538	1.27e-23	8.12e-24	NP_001148858	plant-specific domain TIGR01589 family protein	31037322	AT3G28990.1	Plant protein 1589 of unknown function	Zm00001d047779	NA
AC233949.1_FG004	58.243	131.263	1.16903	0	0	NP_001168972	hypothetical protein LOC100382799	30991844	AT5G03340.1	ATPase, AAA-type, CDC48 protein	Zm00001d014124	Zm00001eb222570
AC233953.1_FG004	3.093	12.086	1.96224	2.28e-81	5.46e-82	NA	NA	30978929	AT3G26700.1	Protein kinase superfamily protein	Zm00001d011912	Zm00001eb363420
AC233960.1_FG002	1.516	0.74	-1.03811	5.96e-07	7.41e-07	NP_001105179	alternative oxidase AOX1 precursor	30990541	AT3G22370.1	alternative oxidase 1A	Zm00001d017727	Zm00001eb251680
AC233966.1_FG001	0.996	2.566	1.35657	2.35e-13	2.11e-13	NA	NA	30965224	AT5G45275.1	Major facilitator superfamily protein	Zm00001d005082	Zm00001eb094180
AC233966.1_FG003	0.973	2.11	1.11503	0.00044595	0.000702707	NA	NA	30969550	AT3G01630.1	Major facilitator superfamily protein	Zm00001d005082	Zm00001eb094180
AC233979.1_FG010	10.006	25.083	1.32327	1.13e-21	7.64e-22	NP_001142917	hypothetical protein LOC100275350	31001436	AT4G35980.1		Zm00001d026031	Zm00001eb428230
AC234149.1_FG002	1.133	0.43	-1.39525	6.51e-05	9.47e-05	NA	NA	30975940	AT3G02550.1	LOB domain-containing protein 41	Zm00001d010749	Zm00001eb353210
AC234152.1_FG002	4.63	1.9	-1.28854	5.61e-35	2.76e-35	B4F8Q4	Putative uncharacterized protein	30980245	AT4G22200.1	potassium transport 2/3	Zm00001d010210	Zm00001eb348840
AC234152.1_FG007	2.593	0.903	-1.52505	2.09e-07	2.52e-07	NA	NA	30978763	AT4G22200.1	potassium transport 2/3	Zm00001d010209	NA
AC234154.1_FG008	3.163	7.52	1.24481	8.69e-31	4.66e-31	NA	NA	30998774	AT3G03310.1	lecithin:cholesterol acyltransferase 3	Zm00001d021131	Zm00001eb318230
AC234161.1_FG001	3.626	1.303	-1.47886	1.24e-06	1.58e-06	Q01595	Cortical cell-delineating protein Precursor (Root-specific protein ZRP3)	31038544	AT5G46900.1	Bifunctional inhibitor/lipid-transfer protein/seed storage 2S albumin superfamily protein	Zm00001d047117	Zm00001eb391690
AC234164.1_FG003	0	0.296	4.73986	0.00012834	0.000191537	NA	NA	31042857	AT3G47680.1	DNA binding	NA	Zm00001eb378580
AC234165.1_FG002	1.586	0.393	-2.0155	6.78e-15	5.74e-15	NP_001147089	lipoprotein	31028145			Zm00001d042420	Zm00001eb143880
AC234180.1_FG002	0.266	1.15	2.1007	6.46e-16	5.27e-16	NP_001147080	zinc ion binding protein	31038727	AT1G29800.1	RING/FYVE/PHD-type zinc finger family protein	Zm00001d046304	Zm00001eb384810
AC234190.1_FG002	0.16	1.946	3.62964	3.5e-40	1.55e-40	NP_001130676	hypothetical protein LOC100191779	31034917	AT3G09220.1	laccase 7	Zm00001d040248	Zm00001eb127360
AC234202.1_FG004	0.043	0.223	2.36549	0.000293617	0.000454066	NA	NA	31002282	AT1G43722.1		NA	NA
AC234515.1_FG003	29.243	95.156	1.69903	0	0	NP_001169695	hypothetical protein LOC100383576	30985385	AT5G23860.1	tubulin beta 8	Zm00001d015348	Zm00001eb232910
AC234526.1_FG005	0.406	1.106	1.44499	6.39e-06	8.55e-06	NA	NA	30995685	AT2G33590.1	NAD(P)-binding Rossmann-fold superfamily protein	Zm00001d020961	Zm00001eb316940
AC234528.1_FG006	0.11	1.786	4.02591	4.58e-33	2.35e-33	NA	NA	31013612	AT2G36690.1	2-oxoglutarate (2OG) and Fe(II)-dependent oxygenase superfamily protein	Zm00001d031926	Zm00001eb039280
AC234575.1_FG003	0	0.263	5.04409	2.05e-05	2.86e-05	NA	NA	31020584	AT4G29840.1	Pyridoxal-5\'-phosphate-dependent enzyme family protein	Zm00001d037768	Zm00001eb284240
AC235534.1_FG007	0.936	3.603	1.94298	2.51e-54	8.77e-55	NA	NA	31001042	AT3G61150.1	homeodomain GLABROUS 1	Zm00001d026088	Zm00001eb428740
AC235540.1_FG001	0.026	1.483	5.78763	1.32e-14	1.13e-14	NA	NA	30967715	AT4G38220.2	Peptidase M20/M25/M40 family protein	Zm00001d004637	Zm00001eb090360
AF466202.2_FG007	3.413	0.58	-2.55654	4.37e-49	1.66e-49	Q7FS90	Putative aldose reductase-related protein	31005318	AT5G01670.2	NAD(P)-linked oxidoreductase superfamily protein	Zm00001d026150	Zm00001eb429380
AF546187.1_FG007	1761.11	117.923	-3.90377	0	0	P06678	Zein-alpha 19D1 Precursor (19 kDa zein 19D1)	31011129			Zm00001d030855	Zm00001eb030160
AF546187.1_FG009	207.476	6.293	-5.04596	0	0	NA	NA	31012685	AT4G02550.3		NA	NA
AF546187.1_FG011	1.063	0.216	-2.31434	6.75e-13	6.18e-13	B6SSR6	Cytochrome P450 CYP81N4	31013923	AT3G28740.1	Cytochrome P450 superfamily protein	Zm00001d030856	Zm00001eb030170
AF546187.1_FG012	4.426	23.29	2.39324	2.67e-107	4.9e-108	NM_001154066	zinc-finger protein 1 (LOC100281147), mRNA	31019562	AT3G49930.1	C2H2 and C2HC zinc fingers superfamily protein	Zm00001d030858	Zm00001eb030190
AF546188.1_FG001	188.636	14.76	-3.67864	0	0	NP_001142525	alpha-zein protein	30998798			NA	Zm00001eb303130
AF546188.1_FG002	272.13	27.68	-3.30052	0	0	NA	NA	30999859			NA	NA
AF546188.1_FG003	80.28	11.296	-2.83275	5.41e-303	2.87e-304	NA	NA	30993913			NA	Zm00001eb303150
AF546188.1_FG005	23295.5	1051.18	-4.47291	0	0	P04703	Zein-alpha A20 Precursor (19 kDa zein A20)	30998452			Zm00001d019155	Zm00001eb303160
AF546188.1_FG006	51.89	6.636	-2.96943	2.22e-236	1.58e-237	NA	NA	30999735			Zm00001d019155	Zm00001eb303160
AF546188.1_FG007	25829.7	1211.33	-4.41738	0	0	P06677	Zein-alpha 19C2 Precursor (19 kDa zein 19C2)	30996935			Zm00001d019155	Zm00001eb303160
GRMZM2G000044	0	0.563	6.00759	3.58e-09	3.89e-09	NP_001148391	nitrate-induced NOI protein	30974905	AT5G63270.1	RPM1-interacting protein 4 (RIN4) family protein	Zm00001d002271	Zm00001eb070350
GRMZM2G000093	1.616	4.223	1.37513	3.35e-32	1.75e-32	NP_001145341	hypothetical protein LOC100278670	30969065	AT2G21800.1	essential meiotic endonuclease 1A	Zm00001d002082	Zm00001eb068550
GRMZM2G000118	0.013	0.513	5.04811	2.9e-10	2.98e-10	NA	NA	30995362	AT4G28130.1	diacylglycerol kinase 6	Zm00001d018607	Zm00001eb298070
GRMZM2G000127	1.876	4.926	1.38937	2.57e-13	2.31e-13	NA	NA	30974282			Zm00001d004298	NA
GRMZM2G000158	3.3	11.176	1.75268	1e-75	2.59e-76	NP_001149050	IAA20 - auxin-responsive Aux/IAA family member	31021691	AT3G23030.1	indole-3-acetic acid inducible 2	Zm00001d000288	Zm00001eb271530
GRMZM2G000231	0.343	1.06	1.63162	7.03e-14	6.2e-14	NA	NA	31040499	AT5G36210.1	alpha/beta-Hydrolases superfamily protein	Zm00001d044907	Zm00001eb373040
GRMZM2G000236	2.316	61.673	4.7323	0	0	NP_001105905	12-oxo-phytodienoic acid reductase2	31037063	AT1G76680.1	12-oxophytodienoate reductase 1	Zm00001d044906	Zm00001eb373030
GRMZM2G000261	3.17	1.403	-1.17646	4.66e-14	4.08e-14	NA	NA	31001613	AT2G24240.1	BTB/POZ domain with WD40/YVTN repeat-like protein	Zm00001d025788	Zm00001eb425960
GRMZM2G000268	0.31	0.08	-2.10789	0.000172686	0.000260975	NP_001169450	hypothetical protein LOC100383321	31004606	AT1G59960.1	NAD(P)-linked oxidoreductase superfamily protein	Zm00001d025528	Zm00001eb423450
GRMZM2G000326	0	0.543	5.0959	1.45e-05	2e-05	NP_001147325	subtilisin-chymotrypsin inhibitor CI-1B	31022130	AT2G38870.1	Serine protease inhibitor, potato inhibitor I-type family protein	Zm00001d035683	Zm00001eb267030
GRMZM2G000397	19.013	39.363	1.03701	1.75e-73	4.65e-74	NP_001150571	EF hand family protein	30975315	AT1G64850.1	Calcium-binding EF hand family protein	Zm00001d002428	Zm00001eb071820
GRMZM2G000423	4.676	1.64	-1.43745	8.37e-23	5.48e-23	NP_001147536	LOC100281145	31043186	AT5G20400.1	2-oxoglutarate (2OG) and Fe(II)-dependent oxygenase superfamily protein	Zm00001d045145	Zm00001eb375120
GRMZM2G000481	5.35	10.346	1.18135	7.3e-42	3.15e-42	NP_001148699	tyrosyl-tRNA synthetase	31052112	AT2G33840.1	Tyrosyl-tRNA synthetase, class Ib, bacterial/mitochondrial	Zm00001d049579	Zm00001eb172860
GRMZM2G000483	0.146	0.49	1.75761	7.46e-05	0.000109151	NA	NA	30977254	AT5G06570.2	alpha/beta-Hydrolases superfamily protein	Zm00001d008635	Zm00001eb336040
GRMZM2G000489	0.453	1.096	1.27387	1.75e-06	2.25e-06	NP_001148081	gibberellin receptor GID1L2	30975391	AT5G06570.2	alpha/beta-Hydrolases superfamily protein	Zm00001d008634	Zm00001eb336030
GRMZM2G000566	0.16	1.5	3.22601	1.19e-44	4.88e-45	NP_001170532	hypothetical protein LOC100384546	31038944	AT5G12950.1	Putative glycosyl hydrolase of unknown function (DUF1680)	Zm00001d046765	Zm00001eb388330
GRMZM2G000576	2.266	5.4	1.24958	6.2e-37	2.94e-37	NA	NA	31044624	AT1G58350.1	Putative serine esterase family protein	Zm00001d053182	Zm00001eb202450
GRMZM2G000587	21.756	47.466	1.12185	1.31e-192	1.24e-193	NP_001137113	hypothetical protein LOC100217291	31037987	AT1G70090.1	glucosyl transferase family 8	Zm00001d044752	Zm00001eb371720
GRMZM2G000620	0.563	0.073	-2.97427	1.27e-14	1.09e-14	NP_001147960	receptor-like kinase	31005171	AT1G11340.1	S-locus lectin protein kinase family protein	Zm00001d026383	Zm00001eb431620
GRMZM2G000670	1.083	0.293	-1.8993	0.000164625	0.00024828	NA	NA	31023387	AT3G62160.1	HXXXD-type acyl-transferase family protein	Zm00001d035249	Zm00001eb264260
GRMZM2G000707	0.803	0.13	-2.64567	2.02e-05	2.81e-05	NA	NA	31023457			NA	NA
GRMZM2G000718	16.02	59.21	1.88244	0	0	NP_001151516	novel plant SNARE 11	30994650	AT3G17440.1	novel plant snare 13	Zm00001d022275	Zm00001eb328740
GRMZM2G000739	5.103	25.25	2.27399	0	0	NP_001136930	hypothetical protein LOC100217089	30975406	AT5G40850.1	urophorphyrin methylase 1	Zm00001d011428	Zm00001eb358930
GRMZM2G000752	0.37	0.126	-1.56104	0.000103808	0.000153669	NA	NA	31019219			NA	Zm00001eb049340
GRMZM2G000812	12.216	4.43	-1.5304	3.47e-67	9.95e-68	NP_001168479	hypothetical protein LOC100382256	30986345	AT4G10850.1	Nodulin MtN3 family protein	Zm00001d015905	NA
GRMZM2G000816	1.34	0.736	-1.02746	1.96e-06	2.53e-06	NP_001151187	LOC100284820	31026331	AT3G59310.1	Eukaryotic protein of unknown function (DUF914)	Zm00001d038299	Zm00001eb289000
GRMZM2G000829	0.27	0.613	1.19392	0.000432667	0.000681027	NA	NA	31024396	AT2G17350.1		NA	Zm00001eb288990
GRMZM2G000973	1.753	7.283	2.31355	8.38e-98	1.69e-98	NP_001146369	hypothetical protein LOC100279947	31002248	AT3G49590.2	Autophagy-related protein 13	Zm00001d025950	Zm00001eb427540
GRMZM2G001114	2.39	11.223	2.19495	1.71e-143	2.27e-144	NP_001130372	hypothetical protein LOC100191467	30998569	AT1G08050.1	Zinc finger (C3HC4-type RING finger) family protein	Zm00001d020013	Zm00001eb309310
GRMZM2G001139	1.063	0.5	-1.1211	6.26e-05	9.1e-05	NP_001136792	hypothetical protein LOC100216936	30980141	AT4G09960.2	K-box region and MADS-box transcription factor family protein	Zm00001d011748	Zm00001eb361790
GRMZM2G001145	3.27	0.933	-1.8128	2.34e-19	1.71e-19	NA	NA	30997233			NA	NA
GRMZM2G001223	0.473	1.366	1.53953	4.69e-10	4.87e-10	NM_001152552	hypothetical protein LOC100279555 (LOC100279555), mRNA	30986081	AT3G01140.1	myb domain protein 106	Zm00001d016952	Zm00001eb245040
GRMZM2G001241	0.94	1.89	1.00319	2.48e-08	2.82e-08	NP_001141295	hypothetical protein LOC100273386	30967808	AT3G04290.1	Li-tolerant lipase 1	Zm00001d003085	Zm00001eb077880
GRMZM2G001255	6.863	17.77	1.36958	2.96e-67	8.48e-68	C4JC68	Putative uncharacterized protein	31032407	AT1G29040.4		Zm00001d044467	Zm00001eb162000
GRMZM2G001296	4.363	10.07	1.11631	1.88e-42	8.04e-43	NP_001145332	hypothetical protein LOC100278657	31030314	AT2G34090.1	maternal effect embryo arrest 18	Zm00001d044468	Zm00001eb162010
GRMZM2G001332	1.59	0.743	-1.09551	0.000462943	0.000730873	NM_001149903	hypothetical protein LOC100276009 (LOC100276009), mRNA	31026491			Zm00001d038638	Zm00001eb292200
GRMZM2G001361	0.263	0.073	-1.86278	0.000862009	0.00140364	NA	NA	31007086	AT1G55850.1	cellulose synthase like E1	Zm00001d029309	Zm00001eb018170
GRMZM2G001415	6.03	16.09	1.2481	5.75e-113	1e-113	NP_001145751	hypothetical protein LOC100279258	31034646	AT5G59980.2	Polymerase/histidinol phosphatase-like	Zm00001d044597	Zm00001eb163100
GRMZM2G001451	0.143	0.653	2.17751	6.23e-08	7.25e-08	NP_001142055	hypothetical protein LOC100274211	31034065	AT2G46940.1		Zm00001d040526	Zm00001eb129480
GRMZM2G001648	13.273	6.226	-1.09429	3.76e-24	2.38e-24	NA	NA	30977314			Zm00001d010965	Zm00001eb354990
GRMZM2G001660	0.936	2.88	1.61916	1.99e-23	1.28e-23	NA	NA	30971716	AT5G20635.1		Zm00001d005824	Zm00001eb100230
GRMZM2G001676	1.34	0.37	-1.85124	3.31e-16	2.67e-16	NA	NA	31012391	AT5G46050.1	peptide transporter 3	Zm00001d032740	Zm00001eb046170
GRMZM2G001696	2.326	0.893	-1.38632	1.57e-22	1.04e-22	Q9SLZ0	Phosphoenolpyruvate carboxykinase [ATP] (PEP carboxykinase)(PEPCK)(EC 4.1.1.49)(Phosphoenolpyruvate carboxylase)	31016494	AT4G37870.1	phosphoenolpyruvate carboxykinase 1	Zm00001d028471	Zm00001eb011080
GRMZM2G001812	0.326	0.076	-2.10089	9e-10	9.47e-10	NA	NA	31014460	AT4G08850.1	Leucine-rich repeat receptor-like protein kinase family protein	Zm00001d032745	Zm00001eb046220
GRMZM2G001853	10.16	3.18	-1.69173	7.87e-55	2.73e-55	NP_001142507	hypothetical protein LOC100274741	31000830	AT1G27990.1		Zm00001d025229	Zm00001eb421070
GRMZM2G001867	1.66	0.503	-1.72521	2.76e-10	2.84e-10	NA	NA	31049182			NA	NA
GRMZM2G001875	1.183	0.513	-1.20187	2.82e-05	3.97e-05	Q9SQE7	R2R3MYB-domain protein Fragment	31032579	AT2G36890.1	Duplicated homeodomain-like superfamily protein	Zm00001d039496	Zm00001eb121290
GRMZM2G001877	0.113	0	-4.92126	4.29e-05	6.15e-05	NA	NA	31018435			NA	NA
GRMZM2G001938	0.39	0.153	-1.33345	0.000863279	0.00140595	NA	NA	30997576	AT5G03795.1	Exostosin family protein	Zm00001d019053	Zm00001eb302320
GRMZM2G001977	2.27	5.01	1.13599	2.72e-21	1.87e-21	NA	NA	30973018	AT1G47480.1	alpha/beta-Hydrolases superfamily protein	Zm00001d005905	Zm00001eb100930
GRMZM2G001991	4.793	11.123	1.21096	3.31e-49	1.26e-49	NP_001146745	hypothetical protein LOC100280347	30978069	AT5G14700.1	NAD(P)-binding Rossmann-fold superfamily protein	Zm00001d009666	Zm00001eb344520
GRMZM2G002034	0.44	1.033	1.23727	3.22e-07	3.92e-07	NP_001141617	hypothetical protein LOC100273736	30981415	AT1G60590.1	Pectin lyase-like superfamily protein	Zm00001d009667	Zm00001eb344530
GRMZM2G002115	6.88	15.49	1.19334	1e-64	2.99e-65	NP_001144179	hypothetical protein LOC100277036	31024398	AT4G24460.1	CRT (chloroquine-resistance transporter)-like transporter 2	Zm00001d035297	Zm00001eb264550
GRMZM2G002138	1.633	3.453	1.07576	2.56e-23	1.66e-23	NA	NA	31017754	AT1G13940.1	Plant protein of unknown function (DUF863)	Zm00001d030784	Zm00001eb029680
GRMZM2G002142	0.013	0.506	5.43103	1.95e-12	1.82e-12	NA	NA	30972595	AT3G19270.1	cytochrome P450, family 707, subfamily A, polypeptide 4	Zm00001d005889	Zm00001eb100780
GRMZM2G002178	3.403	1.273	-1.41973	4.25e-26	2.56e-26	NP_001145914	hypothetical protein LOC100279433	31011671	AT5G42650.1	allene oxide synthase	Zm00001d028282	Zm00001eb009340
GRMZM2G002225	1.926	0.963	-1.00673	9.2e-06	1.25e-05	P56667	Homeobox protein knotted-1-like 10 Fragment	30991054	AT4G08150.1	KNOTTED-like from Arabidopsis thaliana	Zm00001d013559	Zm00001eb217470
GRMZM2G002391	11.163	5.206	-1.10189	1.16e-44	4.74e-45	NP_001148456	nucleoside transporter	31005025	AT1G70330.1	equilibrative nucleotide transporter 1	Zm00001d024294	Zm00001eb413700
GRMZM2G002396	2.366	1.123	-1.1312	2.84e-06	3.71e-06	NA	NA	30996437	AT4G15610.1	Uncharacterised protein family (UPF0497)	Zm00001d019457	Zm00001eb305660
GRMZM2G002416	25.66	79.32	1.62485	0	0	NA	NA	30979282	AT3G06650.1	ATP-citrate lyase B-1	Zm00001d009127	Zm00001eb340370
GRMZM2G002473	0.05	0.186	1.84409	0.000630608	0.00101118	NA	NA	31021274	AT1G21270.1	wall-associated kinase 2	Zm00001d037635	Zm00001eb283100
GRMZM2G002483	0.996	2.893	1.53299	1.19e-06	1.51e-06	C0PD29	Putative uncharacterized protein	31005768			NA	Zm00001eb412250
GRMZM2G002523	0.06	0	-4.547	0.000335244	0.000521094	NA	NA	30966088	AT5G17420.1	Cellulose synthase family protein	Zm00001d005775	Zm00001eb099710
GRMZM2G002536	0.063	0.486	2.90375	4.96e-07	6.13e-07	NP_001144053	hypothetical protein LOC100276878	31035133	AT3G55420.1		NA	NA
GRMZM2G002542	0.093	0	-4.31434	0.000956873	0.00156664	NA	NA	31000710	AT5G25930.1	Protein kinase family protein with leucine-rich repeat domain	Zm00001d023611	Zm00001eb408500
GRMZM2G002568	0.133	0.956	2.84889	1.93e-08	2.19e-08	NA	NA	31032334	AT3G02430.1	Protein of unknown function (DUF679)	Zm00001d044435	Zm00001eb161720
GRMZM2G002614	10.876	22.413	1.03996	2.84e-122	4.52e-123	NA	NA	30997191	AT4G23850.1	AMP-dependent synthetase and ligase family protein	NA	NA
GRMZM2G002626	0.91	3.243	1.86457	2.96e-28	1.69e-28	NP_001169396	hypothetical protein LOC100383265	31029081	AT5G64520.1	homolog of X-ray repair cross complementing 2 (XRCC2)	Zm00001d042691	Zm00001eb146450
GRMZM2G002627	0.976	0.38	-1.35854	1.35e-08	1.52e-08	NP_001143670	hypothetical protein LOC100276393	30986808	AT1G31050.1	basic helix-loop-helix (bHLH) DNA-binding superfamily protein	Zm00001d017559	Zm00001eb250230
GRMZM2G002704	0.406	3.666	3.15302	2.95e-58	9.65e-59	NP_001149522	gibberellin 20 oxidase 2	31049536	AT2G36690.1	2-oxoglutarate (2OG) and Fe(II)-dependent oxygenase superfamily protein	Zm00001d049926	Zm00001eb175950
GRMZM2G002748	0.386	0	-6.04856	2e-09	2.14e-09	NA	NA	30970530	AT1G18390.2	Protein kinase superfamily protein	NA	NA
GRMZM2G002815	0.396	2	2.32702	2.06e-10	2.1e-10	NP_001152566	zinc finger DNA-binding protein	30988152	AT5G59820.1	C2H2-type zinc finger family protein	Zm00001d012967	Zm00001eb211750
GRMZM2G002874	16.446	33.673	1.0308	4.75e-118	7.85e-119	NP_001168324	hypothetical protein LOC100382091	30990112	AT5G54900.1	RNA-binding protein 45A	Zm00001d013812	Zm00001eb219820
GRMZM2G002918	0.523	3.626	2.78792	3.52e-30	1.92e-30	NA	NA	31003211	AT1G73960.1	TBP-associated factor 2	Zm00001d025265	NA
GRMZM2G002921	17.066	34.536	1.01291	4.76e-54	1.67e-54	NA	NA	31000788	AT1G54580.1	acyl carrier protein 2	Zm00001d025265	NA
GRMZM2G002999	6.593	18.636	1.4964	2.26e-141	3.07e-142	NA	NA	31034261	AT5G60410.4	DNA-binding protein with MIZ/SP-RING zinc finger, PHD-finger and SAP domain	Zm00001d044602	Zm00001eb163160
GRMZM2G003059	0.083	0.603	2.86557	3.09e-06	4.04e-06	C4J779	Putative uncharacterized protein	31005901	AT2G31500.1	calcium-dependent protein kinase 24	Zm00001d024003	Zm00001eb411450
GRMZM2G003090	2.963	6.946	1.21668	3.16e-27	1.85e-27	NP_001144607	hypothetical protein LOC100277623	31004155	AT2G31560.2	Protein of unknown function (DUF1685)	Zm00001d024004	Zm00001eb411460
GRMZM2G003289	0.946	0.26	-1.97541	7.12e-13	6.52e-13	NA	NA	31037612	AT3G59760.1	O-acetylserine (thiol) lyase isoform C	Zm00001d045344	Zm00001eb376930
GRMZM2G003379	8.63	18.423	1.0907	1.21e-106	2.23e-107	C4J5B6	Putative uncharacterized protein	31017161	AT5G49720.1	glycosyl hydrolase 9A1	Zm00001d029011	Zm00001eb015710
GRMZM2G003489	3.006	9.536	1.74276	1.31e-70	3.61e-71	NA	NA	31018654			Zm00001d033987	Zm00001eb056970
GRMZM2G003493	0.326	0.803	1.27637	1.41e-05	1.94e-05	NP_001170450	hypothetical protein LOC100384442	30976140	AT3G48530.1	SNF1-related protein kinase regulatory subunit gamma 1	Zm00001d012019	Zm00001eb364400
GRMZM2G003501	1.273	0.556	-1.19671	2.06e-08	2.34e-08	NP_001130638	hypothetical protein LOC100191738	31045491	AT1G25450.1	3-ketoacyl-CoA synthase 5	Zm00001d051787	Zm00001eb190120
GRMZM2G003509	3.146	11.196	1.87536	7.35e-181	7.53e-182	NP_001146215	hypothetical protein LOC100279785	31014954	AT2G34710.1	Homeobox-leucine zipper family protein / lipid-binding START domain-containing protein	Zm00001d031060	Zm00001eb031660
GRMZM2G003514	0.613	0.206	-1.56343	7.06e-05	0.000102999	NP_001105692	MADS box protein	31046975	AT2G45650.1	AGAMOUS-like 6	Zm00001d051465	Zm00001eb187330
GRMZM2G003518	1.746	3.513	1.001	3.81e-21	2.63e-21	NA	NA	30983208	AT5G50380.1	exocyst subunit exo70 family protein F1	Zm00001d012020	Zm00001eb364390
GRMZM2G003551	0.713	0.013	-5.57738	6.81e-13	6.23e-13	NA	NA	31039942	AT4G23810.1	WRKY family transcription factor	Zm00001d045283	Zm00001eb376400
GRMZM2G003742	0.656	2.236	1.7646	6.89e-35	3.39e-35	NA	NA	31042943	AT5G39710.1	Tetratricopeptide repeat (TPR)-like superfamily protein	Zm00001d045319	Zm00001eb376700
GRMZM2G003755	0.236	2.593	3.43706	3.9e-115	6.66e-116	NP_001169766	hypothetical protein LOC100383650	30973651	AT3G07040.1	NB-ARC domain-containing disease resistance protein	Zm00001d004772	Zm00001eb091500
GRMZM2G003784	2.853	1.21	-1.23877	1.58e-19	1.15e-19	NP_001146995	pepsin A	30965038	AT4G16563.1	Eukaryotic aspartyl protease family protein	Zm00001d002833	Zm00001eb075540
GRMZM2G003789	76.4	30.903	-1.30919	0	0	NP_001169595	hypothetical protein LOC100383476	30993879	AT3G02875.1	Peptidase M20/M25/M40 family protein	Zm00001d019306	Zm00001eb304520
GRMZM2G003821	0.176	0.763	2.09551	4.59e-05	6.6e-05	NA	NA	30980854	AT1G18290.1		Zm00001d008501	Zm00001eb334830
GRMZM2G003883	15.51	43.066	1.46973	0	0	NP_001105266	PK protein	31034451	AT5G56350.1	Pyruvate kinase family protein	Zm00001d040446	Zm00001eb128890
GRMZM2G003917	0.143	1.056	2.89023	4.09e-11	4.03e-11	NA	NA	31004543	AT2G04780.1	FASCICLIN-like arabinoogalactan 7	Zm00001d025672	Zm00001eb424730
GRMZM2G003953	0.306	0.863	1.23448	3.65e-05	5.19e-05	NA	NA	31047086	AT1G06590.1		Zm00001d051482	NA
GRMZM2G003970	2.056	15.28	2.8919	1.21e-122	1.91e-123	NP_001132317	hypothetical protein LOC100193759	31048637			Zm00001d049242	Zm00001eb170050
GRMZM2G003984	0.37	3.696	3.31702	2.99e-106	5.55e-107	NA	NA	31009908	AT5G26860.1	lon protease 1	Zm00001d028875	Zm00001eb014570
GRMZM2G004006	0.716	1.816	1.32866	1.89e-10	1.92e-10	NP_001130643	hypothetical protein LOC100191743	30980322	AT4G24930.1	thylakoid lumenal 17.9 kDa protein, chloroplast	Zm00001d008394	Zm00001eb334110
GRMZM2G004060	5.883	2.333	-1.33819	3.23e-30	1.76e-30	NM_001150889	hypothetical protein LOC100277272 (LOC100277272), mRNA	31002989	AT3G56400.1	WRKY DNA-binding protein 70	Zm00001d023615	Zm00001eb408520
GRMZM2G004090	0	4.73	9.88134	1.69e-79	4.14e-80	NA	NA	31036628	AT2G32460.1	myb domain protein 101	Zm00001d046519	Zm00001eb386370
GRMZM2G004106	1.33	2.86	1.10265	4.56e-07	5.62e-07	NP_001152423	chemocyanin	31015181	AT2G02850.1	plantacyanin	Zm00001d033710	Zm00001eb054710
GRMZM2G004138	21.083	9.19	-1.20199	1.51e-75	3.91e-76	NP_001132183	hypothetical protein LOC100193609	30968535	AT4G34050.1	S-adenosyl-L-methionine-dependent methyltransferases superfamily protein	Zm00001d005998	Zm00001eb101680
GRMZM2G004140	4.72	10.286	1.11686	5.92e-52	2.15e-52	NP_001141751	hypothetical protein LOC100273886	30984057	AT4G16100.1	Protein of unknown function (DUF789)	Zm00001d012896	Zm00001eb211200
GRMZM2G004160	5.596	1.84	-1.61401	7.06e-22	4.75e-22	NP_001150703	chemocyanin	31008487	AT2G02850.1	plantacyanin	Zm00001d033711	Zm00001eb054730
GRMZM2G004161	1.32	4.123	1.43345	3.11e-16	2.51e-16	NP_001130211	hypothetical protein LOC100191305	31027231	AT3G48360.1	BTB and TAZ domain protein 2	Zm00001d042443	Zm00001eb144120
GRMZM2G004163	0.023	0.31	3.74094	0.00029893	0.000462636	NA	NA	31001938			NA	NA
GRMZM2G004177	5.09	10.63	1.05911	5.28e-19	3.9e-19	NA	NA	31039848			NA	NA
GRMZM2G004180	0.233	1.53	2.71172	3.33e-22	2.22e-22	NP_001167839	hypothetical protein LOC100381539	31052278	AT4G16790.1	hydroxyproline-rich glycoprotein family protein	Zm00001d051344	Zm00001eb186440
GRMZM2G004298	7.276	3.66	-1.01056	3.49e-20	2.47e-20	NP_001141799	hypothetical protein LOC100273935	31016210	AT3G62020.1	germin-like protein 10	NA	NA
GRMZM2G004330	0.09	0.83	3.22084	9.3e-25	5.79e-25	NA	NA	30977929	AT1G23540.1	Protein kinase superfamily protein	Zm00001d011450	Zm00001eb359150
GRMZM2G004334	0.393	0.973	1.30624	2e-08	2.27e-08	NA	NA	31025068	AT1G73360.1	homeodomain GLABROUS 11	Zm00001d037140	Zm00001eb278870
GRMZM2G004352	0.526	2.156	2.03197	9.27e-21	6.46e-21	NM_001147399	hypothetical protein LOC100272947 (LOC100272947), mRNA	30972008	AT2G21960.1		Zm00001d002130	Zm00001eb069020
GRMZM2G004500	0.173	0.623	1.8425	5.55e-07	6.89e-07	NP_001140231	hypothetical protein LOC100272271	31014143	AT3G57510.1	Pectin lyase-like superfamily protein	Zm00001d034559	Zm00001eb061830
GRMZM2G004511	17.24	6.1	-1.50255	1.9e-98	3.8e-99	NP_001152428	remorin	31017418	AT2G41870.1	Remorin family protein	Zm00001d034558	Zm00001eb061820
GRMZM2G004516	0.576	0.23	-1.31604	0.000517989	0.000822348	NA	NA	31037450	AT4G17350.1	Plant protein of unknown function (DUF828) with plant pleckstrin homology-like region	Zm00001d000175	Zm00001eb391240
GRMZM2G004521	0	0.226	5.14755	1.01e-05	1.38e-05	NA	NA	30964780	AT5G60570.1	Galactose oxidase/kelch repeat superfamily protein	Zm00001d007538	Zm00001eb114540
GRMZM2G004548	2.22	4.526	1.02427	6.14e-15	5.19e-15	C4JA06	Putative uncharacterized protein	30983371	AT4G17900.1	PLATZ transcription factor family protein	Zm00001d017682	Zm00001eb251220
GRMZM2G004572	4.053	9.25	1.20579	1.15e-66	3.32e-67	NP_001167741	hypothetical protein LOC100381429	31017733	AT1G53730.1	STRUBBELIG-receptor family 6	Zm00001d030551	Zm00001eb027970
GRMZM2G004641	0.466	0.263	-1.14216	7.59e-05	0.000111124	NP_001146740	hypothetical protein LOC100280342	31019196	AT2G16400.1	BEL1-like homeodomain 7	Zm00001d027802	Zm00001eb005020
GRMZM2G004694	0.85	0.106	-3.02085	2.52e-19	1.84e-19	NA	NA	30995479	AT3G18830.1	polyol/monosaccharide transporter 5	Zm00001d021935	Zm00001eb325640
GRMZM2G004703	160.24	365.11	1.1935	0	0	P41040	Calmodulin (CaM)	30978086	AT2G27030.3	calmodulin 5	Zm00001d010650	Zm00001eb352350
GRMZM2G004748	10.31	4.73	-1.1337	3.99e-116	6.72e-117	NP_001130840	hypothetical protein LOC100191944	31047062	AT4G25960.1	P-glycoprotein 2	Zm00001d051514	Zm00001eb187760
GRMZM2G004768	18.99	46.293	1.28172	4.24e-171	4.65e-172	NP_001149245	peroxisomal biogenesis factor 19	30983958	AT3G03490.1	peroxin 19-1	Zm00001d017501	Zm00001eb249680
GRMZM2G004828	0.166	1.57	3.20922	6.03e-18	4.6e-18	NP_001150885	seed maturation protein	31021515	AT3G18260.1	Reticulon family protein	Zm00001d038910	Zm00001eb294860
GRMZM2G004835	20.916	43.203	1.0193	8.17e-161	9.62e-162	NP_001140980	hypothetical protein LOC100273059	31050148	AT5G45910.1	GDSL-like Lipase/Acylhydrolase superfamily protein	Zm00001d053425	Zm00001eb204360
GRMZM2G004847	15.16	2.363	-2.68558	8.11e-104	1.54e-104	NP_001149856	Grx_C3 - glutaredoxin subgroup I	30992193	AT1G77370.1	Glutaredoxin family protein	Zm00001d017415	Zm00001eb248840
GRMZM2G004856	0.263	0.75	1.51348	1.16e-06	1.47e-06	NA	NA	30990350	AT1G58370.1	glycosyl hydrolase family 10 protein / carbohydrate-binding domain-containing protein	Zm00001d016558	Zm00001eb241670
GRMZM2G004858	0.74	1.446	1.00327	1.03e-07	1.21e-07	NP_001168680	hypothetical protein LOC100382469	31028137	AT2G30140.1	UDP-Glycosyltransferase superfamily protein	Zm00001d043166	Zm00001eb150470
GRMZM2G004909	1.116	0.396	-1.48427	0.000110731	0.0001643	NP_001150566	nonspecific lipid-transfer protein	31025699	AT3G18280.1	Bifunctional inhibitor/lipid-transfer protein/seed storage 2S albumin superfamily protein	Zm00001d038911	Zm00001eb294870
GRMZM2G004988	4.283	13.583	1.66131	1.42e-62	4.36e-63	NP_001149274	SSXT protein	31028024	AT4G00850.1	GRF1-interacting factor 3	Zm00001d041753	Zm00001eb138150
GRMZM2G005013	0.39	0.153	-1.34056	0.000102662	0.000151916	Q6QP53	Putative uncharacterized protein	31036773	AT5G12080.1	mechanosensitive channel of small conductance-like 10	Zm00001d044976	Zm00001eb373650
GRMZM2G005043	0.16	0	-4.36815	0.000760568	0.00123154	NA	NA	31014192	AT1G28220.1	purine permease 3	Zm00001d027979	Zm00001eb006640
GRMZM2G005066	1.013	0.22	-2.21954	3.42e-07	4.18e-07	P10290	Anthocyanin regulatory C1 protein	31042526	AT4G38620.1	myb domain protein 4	Zm00001d044975	Zm00001eb373660
GRMZM2G005082	13.823	29.036	1.09625	1.96e-143	2.61e-144	NP_001144992	hypothetical protein LOC100278152	31033427	AT5G56590.1	O-Glycosyl hydrolases family 17 protein	Zm00001d043524	Zm00001eb153770
GRMZM2G005260	0.37	1.656	2.3738	2.37e-23	1.53e-23	NP_001150888	CMV 1a interacting protein 1	30986672			Zm00001d014284	Zm00001eb223890
GRMZM2G005269	1.306	2.69	1.03776	3.23e-05	4.57e-05	NA	NA	30982800			NA	NA
GRMZM2G005278	3.616	8.91	1.29924	5.09e-26	3.07e-26	B4FZC9	Putative uncharacterized protein	31025892	AT5G25150.1	TBP-associated factor 5	Zm00001d036724	NA
GRMZM2G005311	4.993	2.153	-1.21527	7.84e-16	6.42e-16	NA	NA	30985544			NA	NA
GRMZM2G005433	0.52	2.3	2.1516	6.09e-21	4.22e-21	NM_001177027	hypothetical protein LOC100384501 (LOC100384501), mRNA	30978949	AT4G28660.2	photosystem II reaction center PSB28 protein	Zm00001d011901	Zm00001eb363330
GRMZM2G005516	2.01	8.356	2.05382	1.17e-70	3.23e-71	NA	NA	31033169	AT5G12250.1	beta-6 tubulin	NA	Zm00001eb132870
GRMZM2G005522	1.306	0.566	-1.20663	2.32e-09	2.49e-09	C4JAP4	Putative uncharacterized protein	31037247	AT1G31490.1	HXXXD-type acyl-transferase family protein	Zm00001d045338	Zm00001eb376860
GRMZM2G005552	6.25	2.583	-1.27846	5.14e-28	2.95e-28	NP_001105062	legumin-like protein	30982217	AT2G28680.1	RmlC-like cupins superfamily protein	Zm00001d011036	Zm00001eb355560
GRMZM2G005554	0.493	0.126	-1.93876	0.000524034	0.000832327	NA	NA	30976167	AT5G14410.1		Zm00001d011899	Zm00001eb363300
GRMZM2G005557	1.803	5.736	1.66284	8.16e-20	5.86e-20	NA	NA	30977554	AT2G41110.2	calmodulin 2	Zm00001d010649	Zm00001eb352340
GRMZM2G005596	0.446	0.016	-4.70062	5.78e-05	8.39e-05	NA	NA	30980219			NA	Zm00001eb340620
GRMZM2G005641	0.89	1.996	1.16131	3.56e-08	4.09e-08	NP_001150264	vesicle-associated membrane protein 724	30998722	AT4G15780.1	vesicle-associated membrane protein 724	Zm00001d019298	Zm00001eb304420
GRMZM2G005664	1.826	6.233	1.76786	4.61e-39	2.09e-39	NA	NA	31041591			Zm00001d046205	NA
GRMZM2G005680	17.456	37.263	1.09662	2.61e-147	3.4e-148	NP_001105843	sialyltransferase like protein	30989243	AT3G48820.1	Glycosyltransferase family 29 (sialyltransferase) family protein	Zm00001d015014	Zm00001eb230130
GRMZM2G005791	7.666	11.406	1.00055	9.84e-85	2.27e-85	NP_001170743	hypothetical protein LOC100384835	30984373	AT4G30360.1	cyclic nucleotide-gated channel 17	Zm00001d018339	Zm00001eb257480
GRMZM2G005815	0.256	1.03	1.41476	1.59e-05	2.2e-05	NP_001144503	hypothetical protein LOC100277492	31031747	AT2G26150.1	heat shock transcription factor A2	Zm00001d044259	Zm00001eb160080
GRMZM2G005818	1.586	0.36	-2.1368	3.66e-11	3.6e-11	NP_001144378	hypothetical protein LOC100277301	31021534	AT3G28455.1	CLAVATA3/ESR-RELATED 25	Zm00001d038641	Zm00001eb292220
GRMZM2G005834	0.183	1.053	2.52142	8.53e-18	6.55e-18	NA	NA	31030289	AT3G56930.1	DHHC-type zinc finger family protein	Zm00001d044646	Zm00001eb163500
GRMZM2G005886	0.166	1.236	2.52496	5.01e-14	4.39e-14	NP_001140214	hypothetical protein LOC100272247	31036871	AT4G33110.2	S-adenosyl-L-methionine-dependent methyltransferases superfamily protein	Zm00001d046363	Zm00001eb385240
GRMZM2G005938	9.683	4.456	-1.12288	3.5e-55	1.2e-55	NA	NA	31002117	AT3G59040.2	Tetratricopeptide repeat (TPR)-like superfamily protein	Zm00001d024248	Zm00001eb413390
GRMZM2G005954	2.993	6.186	1.1252	5.05e-28	2.9e-28	NP_001130163	hypothetical protein LOC100191257	30972585	AT1G19180.1	jasmonate-zim-domain protein 1	Zm00001d005813	Zm00001eb100130
GRMZM2G005960	0.243	0.933	1.94459	1.44e-05	1.99e-05	NA	NA	30967752			NA	NA
GRMZM2G005984	1.01	0.173	-2.53801	5.56e-09	6.11e-09	NP_001147626	photosystem II 11 kD protein	31040542	AT1G03600.1	photosystem II family protein	Zm00001d047532	Zm00001eb395230
GRMZM2G006047	1.133	0.303	-1.91325	7.85e-07	9.86e-07	NP_001152425	LOC100286065	31007384	AT3G22600.1	Bifunctional inhibitor/lipid-transfer protein/seed storage 2S albumin superfamily protein	Zm00001d034414	Zm00001eb060470
GRMZM2G006212	0.096	0	-4.52224	0.000377239	0.000590385	NA	NA	31003079	AT5G19700.1	MATE efflux family protein	Zm00001d026076	Zm00001eb428630
GRMZM2G006445	0.116	0.586	2.32172	8.32e-06	1.12e-05	NA	NA	31006404			Zm00001d034819	NA
GRMZM2G006470	1.79	0.766	-1.21995	1.32e-05	1.81e-05	NA	NA	31005088	AT5G54100.1	SPFH/Band 7/PHB domain-containing membrane-associated protein family	NA	Zm00001eb408650
GRMZM2G006480	1.983	6.47	1.72092	1.15e-56	3.85e-57	NP_001130712	hypothetical protein LOC100191816	31052808	AT5G53970.1	Tyrosine transaminase family protein	Zm00001d048736	Zm00001eb165890
GRMZM2G006601	0	0.46	4.70803	0.000152458	0.000229153	NA	NA	31045622	AT1G54445.1	Protein of unknown function (PD694200)	NA	NA
GRMZM2G006631	1.103	3.073	1.47795	1.2e-20	8.41e-21	NA	NA	31009168	AT1G72210.1	basic helix-loop-helix (bHLH) DNA-binding superfamily protein	Zm00001d027987	Zm00001eb006680
GRMZM2G006676	62.346	169.85	1.44201	0	0	NP_001142569	hypothetical protein LOC100274829	31006414			Zm00001d027988	Zm00001eb006690
GRMZM2G006714	0.263	0.593	1.1584	5.7e-05	8.27e-05	NP_001168327	hypothetical protein LOC100382095	31041586	AT5G57580.1	Calmodulin-binding protein	Zm00001d047680	Zm00001eb396470
GRMZM2G006736	0.376	0.1	-1.93056	8.67e-06	1.17e-05	B4FP19	Putative uncharacterized protein	31004784	AT1G64860.1	sigma factor A	Zm00001d024507	Zm00001eb415360
GRMZM2G006765	0.243	2.5	3.36203	1.08e-44	4.4e-45	NP_001159156	hypothetical protein LOC100304239	30968484			Zm00001d004855	Zm00001eb092060
GRMZM2G006853	1.453	0.136	-3.44357	5.45e-15	4.6e-15	NP_001151337	thaumatin-like protein	31018110	AT4G11650.1	osmotin 34	Zm00001d031155	Zm00001eb032560
GRMZM2G006964	0.41	1.483	1.84889	8.35e-14	7.39e-14	NP_001148252	gibberellin 2-beta-dioxygenase 7	30968085	AT4G21200.1	gibberellin 2-oxidase 8	Zm00001d002999	Zm00001eb077080
GRMZM2G007060	6.956	13.943	1.00146	3.87e-60	1.23e-60	NP_001130449	hypothetical protein LOC100191547	30964986	AT1G27760.3	interferon-related developmental regulator family protein / IFRD protein family	Zm00001d006731	Zm00001eb108170
GRMZM2G007120	5.24	14.89	1.50998	1.35e-115	2.29e-116	NP_001150580	cation transport protein chaC	31002916	AT1G44790.1	ChaC-like family protein	Zm00001d025542	Zm00001eb423540
GRMZM2G007140	0.906	3.536	1.95915	1.65e-22	1.09e-22	NA	NA	31004623	AT1G06650.2	2-oxoglutarate (2OG) and Fe(II)-dependent oxygenase superfamily protein	Zm00001d024258	Zm00001eb413470
GRMZM2G007151	4.536	10.593	1.16666	1.58e-26	9.42e-27	NP_001141208	hypothetical protein LOC100273295	30982885	AT4G20260.1	plasma-membrane associated cation-binding protein 1	Zm00001d009010	Zm00001eb339340
GRMZM2G007157	2.596	16.896	2.45339	8.93e-214	7.34e-215	NP_001170155	hypothetical protein LOC100384087	30966648	AT4G19860.1	alpha/beta-Hydrolases superfamily protein	Zm00001d002319	Zm00001eb070790
GRMZM2G007185	3.76	8.226	1.12509	7.44e-39	3.39e-39	NP_001136834	hypothetical protein LOC100216983	30990738	AT1G05170.1	Galactosyltransferase family protein	Zm00001d014361	Zm00001eb224570
GRMZM2G007188	5.096	10.363	1.00773	3.03e-28	1.73e-28	NP_001149042	ADP-ribosylation factor-like protein 8B	31014696	AT3G49870.1	ADP-ribosylation factor-like A1C	Zm00001d028112	Zm00001eb007810
GRMZM2G007195	28.456	15.283	-1.25225	6.16e-151	7.84e-152	NA	NA	31022060	AT2G47650.1	UDP-xylose synthase 4	Zm00001d037934	Zm00001eb285660
GRMZM2G007201	13.336	31.99	1.25614	6.04e-63	1.84e-63	NP_001144129	hypothetical protein LOC100276974	30990395			Zm00001d016787	Zm00001eb243470
GRMZM2G007252	6.433	0.073	-6.49226	6.88e-127	1.05e-127	NP_001169466	hypothetical protein LOC100383338	31042309	AT1G47290.2	3beta-hydroxysteroid-dehydrogenase/decarboxylase isoform 1	Zm00001d047261	Zm00001eb392940
GRMZM2G007258	5.353	12.153	1.1939	4.92e-36	2.38e-36	NP_001131422	hypothetical protein LOC100192752	30980050	AT3G20070.1	titan9	Zm00001d008262	Zm00001eb332960
GRMZM2G007283	9.283	18.666	1.00317	1.21e-94	2.53e-95	NP_001140687	hypothetical protein LOC100272762	30969266	AT5G01020.1	Protein kinase superfamily protein	Zm00001d005036	Zm00001eb093750
GRMZM2G007306	3.006	0.29	-3.37324	1.26e-24	7.88e-25	NP_001145629	hypothetical protein LOC100279116	31047348			Zm00001d050831	Zm00001eb182620
GRMZM2G007369	0.68	0.166	-2.01922	1.4e-12	1.29e-12	NA	NA	31006331	AT1G16570.2	UDP-Glycosyltransferase superfamily protein	Zm00001d033116	Zm00001eb049380
GRMZM2G007385	2.803	6.076	1.11412	1.15e-27	6.68e-28	NP_001148680	PDIL5-3 - Zea mays protein disulfide isomerase.	30986192	AT1G35620.1	PDI-like 5-2	Zm00001d016786	Zm00001eb243460
GRMZM2G007441	0.91	0.263	-1.79977	3.14e-09	3.4e-09	NP_001168899	hypothetical protein LOC100382705	31019321	AT2G47450.1	chloroplast signal recognition particle component (CAO)	Zm00001d027518	NA
GRMZM2G007466	1.636	3.856	1.22998	8.81e-25	5.48e-25	NP_001168028	hypothetical protein LOC100381755	30987431	AT2G31800.1	Integrin-linked protein kinase family	Zm00001d017167	Zm00001eb246710
GRMZM2G007477	0.883	0.123	-2.87128	4.97e-15	4.19e-15	NA	NA	31004454	AT4G32300.1	S-domain-2 5	Zm00001d026489	Zm00001eb432490
GRMZM2G007481	4.646	11.896	1.35319	6.1e-66	1.78e-66	NA	NA	31000662	AT1G20925.1	Auxin efflux carrier family protein	NA	NA
GRMZM2G007489	15.266	33.433	1.12757	1.03e-179	1.07e-180	NP_001149963	LOC100283590	31024658	AT1G08510.1	fatty acyl-ACP thioesterases B	Zm00001d036137	Zm00001eb270390
GRMZM2G007628	0	1.403	6.68001	2.09e-13	1.88e-13	NA	NA	30999264			NA	NA
GRMZM2G007633	0.396	3.713	3.21072	3.12e-25	1.92e-25	NA	NA	31002486			Zm00001d025404	Zm00001eb422430
GRMZM2G007647	220.446	93.813	-1.23591	0	0	NP_001168069	hypothetical protein LOC100381801	30993077	AT2G31810.1	ACT domain-containing small subunit of acetolactate synthase protein	Zm00001d017168	Zm00001eb246720
GRMZM2G007721	22.356	46.983	1.06695	2.27e-197	2.06e-198	NM_001158324	LOC100285431 (pco090816a), mRNA	31003830	AT3G07020.2	UDP-Glycosyltransferase superfamily protein	Zm00001d025003	Zm00001eb419440
GRMZM2G007729	101.453	1163.82	3.51607	0	0	NP_001105607	low molecular weight heat shock protein precursor	31050562	AT5G51440.1	HSP20-like chaperones superfamily protein	Zm00001d052194	Zm00001eb193940
GRMZM2G007795	0.31	0.06	-2.31434	2.33e-05	3.25e-05	NP_001148283	hydroquinone glucosyltransferase	31046467	AT4G01070.1	UDP-Glycosyltransferase superfamily protein	Zm00001d053514	Zm00001eb204630
GRMZM2G007928	0.033	0.256	2.91448	0.000521603	0.000828417	NP_001148299	Bowman-Birk type trypsin inhibitor	31030131			Zm00001d042867	Zm00001eb147980
GRMZM2G007939	10.08	4.333	-1.24061	1.16e-56	3.89e-57	NA	NA	31019443	AT4G17090.1	chloroplast beta-amylase	Zm00001d029983	Zm00001eb023950
GRMZM2G008061	11.56	23.576	1.02619	4.31e-71	1.18e-71	NP_001130690	hypothetical protein LOC100191793	30993605	AT4G07990.1	Chaperone DnaJ-domain superfamily protein	Zm00001d018732	Zm00001eb299310
GRMZM2G008066	0.496	1.693	1.77033	4.42e-10	4.58e-10	NA	NA	31037769	AT3G62860.1	alpha/beta-Hydrolases superfamily protein	Zm00001d047471	Zm00001eb394610
GRMZM2G008152	0.79	2.493	1.54012	8.65e-19	6.44e-19	NP_001132392	hypothetical protein LOC100193838	31042697	AT2G15420.1	myosin heavy chain-related	Zm00001d045158	Zm00001eb375230
GRMZM2G008196	0.53	0.123	-2.07042	9.42e-06	1.28e-05	NA	NA	31022552	AT5G64260.1	EXORDIUM like 2	Zm00001d037204	Zm00001eb279360
GRMZM2G008286	0.726	2.783	1.93764	2.78e-08	3.17e-08	NP_001142920	hypothetical protein LOC100275353	30981339	AT4G37790.1	Homeobox-leucine zipper protein family	Zm00001d009802	NA
GRMZM2G008305	0.383	0.126	-1.62984	0.000894444	0.00145865	NA	NA	31042934	AT5G48270.1	Plant protein of unknown function (DUF868)	Zm00001d045119	Zm00001eb374820
GRMZM2G008326	0.673	1.7	1.32426	1.39e-09	1.47e-09	NA	NA	31038967	AT2G25190.1	PPPDE putative thiol peptidase family protein	Zm00001d045118	Zm00001eb374810
GRMZM2G008341	16445.9	849.83	-4.27753	0	0	P06674	Zein-alpha 19A2 Precursor; Fragment (19 kDa zein 19A2)	31044354			NA	Zm00001eb171930
GRMZM2G008403	10.31	4.68	-1.14434	1.56e-16	1.25e-16	NP_001105658	basal layer antifungal peptide	31003173			NA	Zm00001eb416270
GRMZM2G008464	0.07	38.23	9.04013	5.96e-250	3.98e-251	NM_001155906	NADH-ubiquinone oxidoreductase 10.5 kDa subunit (LOC100283003), mRNA	30976365	AT5G47890.1	NADH-ubiquinone oxidoreductase B8 subunit, putative	Zm00001d009803	Zm00001eb345800
GRMZM2G008468	2.34	6.703	1.51788	1.88e-32	9.76e-33	NP_001148539	golgi transport 1 protein B	30996683	AT3G03180.1	Got1/Sft2-like vescicle transport protein family	Zm00001d022026	Zm00001eb326500
GRMZM2G008482	0.076	1.16	3.89836	5.76e-20	4.12e-20	NP_001144379	hypothetical protein LOC100277302	31049897	AT5G57180.1	chloroplast import apparatus 2	Zm00001d049651	Zm00001eb173520
GRMZM2G008497	28.55	60.206	1.07309	0	0	NA	NA	31052602	AT2G31660.1	ARM repeat superfamily protein	Zm00001d050526	Zm00001eb180520
GRMZM2G008501	6.886	17	1.29313	3.26e-150	4.16e-151	NP_001146421	hypothetical protein LOC100280001	31013106	AT2G38650.1	galacturonosyltransferase 7	Zm00001d029023	Zm00001eb015760
GRMZM2G008528	0.343	0.086	-2.04304	0.000105955	0.000156991	NP_001141449	hypothetical protein LOC100273559	30993320			Zm00001d021740	Zm00001eb323800
GRMZM2G008583	0.01	0.323	4.81494	4.91e-08	5.68e-08	NA	NA	31001278	AT5G23400.1	Leucine-rich repeat (LRR) family protein	Zm00001d026617	Zm00001eb433730
GRMZM2G008622	1.836	7.24	1.97745	1.76e-101	3.42e-102	C4J8S4	Putative uncharacterized protein	31004305	AT5G23390.1	Plant protein of unknown function (DUF639)	Zm00001d026618	Zm00001eb433740
GRMZM2G008627	0.02	0.17	3.11147	7.09e-05	0.000103573	NP_001169242	hypothetical protein LOC100383100	31014472	AT3G15800.1	Glycosyl hydrolase superfamily protein	NA	NA
GRMZM2G008642	1.83	30.03	4.0333	0	0	NP_001145091	hypothetical protein LOC100278303	31020161	AT1G61800.1	glucose-6-phosphate/phosphate translocator 2	Zm00001d037659	Zm00001eb283310
GRMZM2G008647	0.093	3.883	4.28162	1.44e-31	7.59e-32	NM_001138118	hypothetical protein LOC100192937 (LOC100192937), mRNA	30986367	AT5G58420.1	Ribosomal protein S4 (RPS4A) family protein	Zm00001d015747	Zm00001eb235580
GRMZM2G008696	5.236	11.286	1.10609	1.36e-30	7.36e-31	NA	NA	31010611	AT1G55840.1	Sec14p-like phosphatidylinositol transfer family protein	NA	NA
GRMZM2G008726	0.37	7.313	4.29162	6.52e-116	1.1e-116	NP_001148565	lysine decarboxylase-like protein	31033081	AT5G11950.2	Putative lysine decarboxylase family protein	Zm00001d043692	Zm00001eb155240
GRMZM2G008764	0.73	2.073	1.49897	3.26e-15	2.73e-15	NA	NA	31031051	AT2G26180.1	IQ-domain 6	Zm00001d043691	Zm00001eb155230
GRMZM2G008839	1.726	5.893	1.76927	6.5e-27	3.83e-27	NA	NA	31043836			Zm00001d052190	Zm00001eb193890
GRMZM2G008913	8523.54	764.99	-3.48109	0	0	P24450	Zein-alpha PMS2 Precursor (19 kDa zein PMS2)	31049987			NA	Zm00001eb171940
GRMZM2G008994	5.473	1.79	-1.61621	3.07e-10	3.17e-10	NA	NA	31025504			NA	NA
GRMZM2G009045	0.943	0.46	-1.02558	5.57e-05	8.06e-05	NA	NA	30993571	AT5G14040.1	phosphate transporter 3;1	Zm00001d020702	Zm00001eb314770
GRMZM2G009070	2.336	5.67	1.27458	1.98e-49	7.49e-50	NP_001141424	hypothetical protein LOC100273534	31037713	AT1G63680.1	acid-amino acid ligases;ligases;ATP binding;ATP binding;ligases	Zm00001d047128	Zm00001eb391750
GRMZM2G009080	0.473	1.926	2.01956	1.8e-14	1.55e-14	NP_001142712	hypothetical protein LOC100275040	31022195	AT4G17670.1	Protein of unknown function (DUF581)	Zm00001d036409	Zm00001eb272350
GRMZM2G009117	0.123	0.746	2.59255	4.83e-05	6.97e-05	NP_001147000	heavy metal-associated domain containing protein	31016784	AT3G56891.1	Heavy metal transport/detoxification superfamily protein	Zm00001d031476	Zm00001eb035290
GRMZM2G009139	0	0.11	4.70803	0.000152458	0.000229153	NA	NA	31039089	AT3G02645.1	Plant protein of unknown function (DUF247)	Zm00001d045130	Zm00001eb374940
GRMZM2G009223	8.626	3.78	-1.19224	4.08e-40	1.82e-40	NP_001147439	glucose-6-phosphate/phosphate translocator 2	30993688	AT1G61800.1	glucose-6-phosphate/phosphate translocator 2	Zm00001d021653	Zm00001eb322950
GRMZM2G009268	0.146	1.356	3.20193	1.17e-13	1.04e-13	NM_001150158	hypothetical protein LOC100276349 (LOC100276349), mRNA	31003845			NA	NA
GRMZM2G009282	7.01	2.756	-1.35065	2.03e-80	4.93e-81	C4J6W6	Putative uncharacterized protein	31034617	AT1G68560.1	alpha-xylosidase 1	Zm00001d039994	Zm00001eb125360
GRMZM2G009326	29.09	92.163	1.65923	0	0	NP_001136590	hypothetical protein LOC100216713	31019083	AT2G22475.1	GRAM domain family protein	Zm00001d027976	Zm00001eb006620
GRMZM2G009400	0.493	0.01	-5.79977	8.79e-15	7.47e-15	NP_001147982	tyrosine/DOPA decarboxylase 1	31020669	AT2G20340.1	Pyridoxal phosphate (PLP)-dependent transferases superfamily protein	Zm00001d038665	Zm00001eb292480
GRMZM2G009421	0.443	1.1	1.31051	5.56e-05	8.05e-05	NA	NA	31006989			NA	NA
GRMZM2G009442	0.436	3.93	3.74341	5.95e-48	2.31e-48	NA	NA	31012906			Zm00001d033732	Zm00001eb054900
GRMZM2G009465	45.4	21.703	-1.06798	2.71e-225	2.08e-226	NP_001105118	LOC542000	31016555	AT2G21140.1	proline-rich protein 2	Zm00001d030316	Zm00001eb026530
GRMZM2G009510	0.536	0.216	-1.31434	0.000739007	0.00119468	NA	NA	31044271	AT5G13930.1	Chalcone and stilbene synthase family protein	Zm00001d052675	Zm00001eb198050
GRMZM2G009626	0.733	2.3	1.44942	1.73e-12	1.61e-12	NA	NA	30967699	AT3G07020.2	UDP-Glycosyltransferase superfamily protein	Zm00001d005173	Zm00001eb094880
GRMZM2G009715	10.756	4.556	-1.2432	2.64e-103	5.05e-104	NM_001174814	hypothetical protein LOC100382049 (LOC100382049), mRNA	31033108	AT4G04850.2	K+ efflux antiporter 3	Zm00001d041308	Zm00001eb134700
GRMZM2G009783	0	0.666	5.30917	3.06e-06	4e-06	NA	NA	30975025	AT5G20990.1	molybdopterin biosynthesis CNX1 protein / molybdenum cofactor biosynthesis enzyme CNX1 (CNX1)	Zm00001d001970	Zm00001eb067470
GRMZM2G009843	10.32	24.513	1.24002	1.47e-155	1.81e-156	NP_001168198	hypothetical protein LOC100381954	31018359	AT3G53030.1	ser/arg-rich protein kinase 4	Zm00001d034010	Zm00001eb057180
GRMZM2G009892	3.066	1.153	-1.40029	1.77e-18	1.33e-18	NP_001150779	NAC domain protein NAC5	30972131	AT5G61430.1	NAC domain containing protein 100	Zm00001d003414	Zm00001eb080700
GRMZM2G009894	55.506	27.58	-1.01244	3.13e-91	6.75e-92	NP_001148679	60S ribosomal protein L29	30983108	AT3G06680.1	Ribosomal L29e protein family	Zm00001d009117	Zm00001eb340270
GRMZM2G009940	12.266	34.413	1.47745	4.33e-203	3.81e-204	NP_001136855	hypothetical protein LOC100217007	30993900	AT4G11410.1	NAD(P)-binding Rossmann-fold superfamily protein	Zm00001d019754	Zm00001eb307680
GRMZM2G009944	0.19	0.793	2.06648	4.51e-05	6.48e-05	NA	NA	31017599			Zm00001d034174	NA
GRMZM2G010000	1.04	6.53	2.65816	4.63e-137	6.53e-138	NA	NA	31019054	AT4G02100.1	Heat shock protein DnaJ with tetratricopeptide repeat	Zm00001d028866	Zm00001eb014470
GRMZM2G010016	0.82	3.216	1.97011	3.06e-17	2.39e-17	NP_001145669	hypothetical protein LOC100279169	30981577	AT3G03280.1		Zm00001d009116	Zm00001eb340260
GRMZM2G010034	0.883	0.253	-1.78759	6.57e-07	8.2e-07	NP_001144718	hypothetical protein LOC100277758	31012494	AT1G62250.1		Zm00001d033985	Zm00001eb056950
GRMZM2G010048	6.486	1.273	-2.3489	1.42e-44	5.81e-45	NA	NA	30988375	AT4G11650.1	osmotin 34	Zm00001d013610	Zm00001eb217970
GRMZM2G010097	4.533	9.89	1.12184	3.14e-19	2.3e-19	NP_001147370	gamma-thionins family protein	31049779	AT5G63660.1	Scorpion toxin-like knottin superfamily protein	Zm00001d053784	Zm00001eb207100
GRMZM2G010136	3.55	7.57	1.11925	5.66e-28	3.25e-28	NP_001151489	F-actin capping protein alpha subunit	30965997	AT3G05520.2	Subunits of heterodimeric actin filament capping protein Capz superfamily	Zm00001d007146	Zm00001eb111300
GRMZM2G010163	1.896	4.406	1.21326	7.16e-09	7.91e-09	NA	NA	31046906			NA	NA
GRMZM2G010282	0	0.346	4.6164	0.000245801	0.000376721	NP_001141266	hypothetical protein LOC100273355	30967601	AT5G27260.1		Zm00001d004855	Zm00001eb092060
GRMZM2G010338	0.236	0.556	1.35396	8.93e-06	1.21e-05	B4FND1	Putative uncharacterized protein	30974149			Zm00001d003474	Zm00001eb081180
GRMZM2G010353	2.033	6.856	1.75219	2.43e-73	6.5e-74	NP_001120724	viviparous8	31017404	AT3G54720.1	Peptidase M28 family protein	Zm00001d034383	Zm00001eb060200
GRMZM2G010362	10.536	23.353	1.14444	1.92e-206	1.65e-207	NA	NA	31014064	AT5G62600.1	ARM repeat superfamily protein	Zm00001d032699	Zm00001eb045810
GRMZM2G010433	0.01	0.27	4.59255	5.08e-07	6.29e-07	NA	NA	31020601	AT5G15240.1	Transmembrane amino acid transporter family protein	Zm00001d037229	Zm00001eb279680
GRMZM2G010435	26.843	88.53	1.71787	0	0	NP_001150266	cysteine protease 1	30973048	AT5G43060.1	Granulin repeat cysteine protease family protein	Zm00001d001900	Zm00001eb066830
GRMZM2G010439	0.206	0.643	1.63785	1.95e-09	2.08e-09	NA	NA	31053136	AT5G45540.1	Protein of unknown function (DUF594)	Zm00001d052033	Zm00001eb192380
GRMZM2G010445	15.786	31.94	1.01308	4.49e-76	1.15e-76	NP_001145223	hypothetical protein LOC100278489	31038585	AT3G20430.1		NA	NA
GRMZM2G010447	10.286	33.253	1.6906	5.04e-128	7.62e-129	NP_001145347	hypothetical protein LOC100278676	31027735	AT3G47510.1		Zm00001d043096	Zm00001eb149840
GRMZM2G010466	0	0.193	5.00488	2.65e-05	3.73e-05	NA	NA	31043775	AT3G50430.1		Zm00001d054054	Zm00001eb209650
GRMZM2G010468	1.97	0.806	-1.29201	1.22e-14	1.05e-14	NA	NA	30982256	AT2G30490.1	cinnamate-4-hydroxylase	Zm00001d012510	Zm00001eb368900
GRMZM2G010474	0.556	0.243	-1.18881	0.000287967	0.000444569	NP_001167989	hypothetical protein LOC100381709	30969904	AT4G39610.1	Protein of unknown function, DUF617	Zm00001d002136	Zm00001eb069080
GRMZM2G010488	0.166	0.013	-3.48541	2.18e-06	2.82e-06	NA	NA	31051363	AT2G45910.1	U-box domain-containing protein kinase family protein	Zm00001d051397	Zm00001eb186860
GRMZM2G010545	0.393	1.213	1.6263	4.34e-13	3.93e-13	NA	NA	31009501	AT3G10980.1	PLAC8 family protein	Zm00001d028809	Zm00001eb013920
GRMZM2G010673	0.916	2.09	1.18267	5.27e-05	7.61e-05	B6U6D2	Putative uncharacterized protein	30990484	AT1G33055.1		Zm00001d017619	Zm00001eb250770
GRMZM2G010740	0.273	1.673	2.62126	6.96e-31	3.73e-31	NA	NA	31038951	AT3G54780.1	Zinc finger (C3HC4-type RING finger) family protein	Zm00001d045456	Zm00001eb378080
GRMZM2G010765	3.846	16.986	1.85449	9.57e-152	1.21e-152	NP_001130588	hypothetical protein LOC100191687	30969982	AT5G52450.1	MATE efflux family protein	Zm00001d004055	Zm00001eb086100
GRMZM2G010831	7.74	21.59	1.44748	3.23e-57	1.07e-57	B6TNQ2	Putative uncharacterized protein	31011473	AT2G20820.1		Zm00001d033088	Zm00001eb049100
GRMZM2G010863	3.833	15.82	2.05286	2.51e-205	2.18e-206	NP_001144808	hypothetical protein LOC100277884	31041528	AT5G50350.1		Zm00001d046788	Zm00001eb388520
GRMZM2G010892	0.073	1.043	3.91133	3.54e-26	2.12e-26	NA	NA	30974608	AT4G23180.1	cysteine-rich RLK (RECEPTOR-like protein kinase) 10	Zm00001d002174	Zm00001eb069490
GRMZM2G010936	0.093	0.486	2.32951	0.000406691	0.000638587	NP_001152017	nuclear protein	31031321	AT1G29640.1	Protein of unknown function, DUF584	Zm00001d043455	Zm00001eb153140
GRMZM2G010953	46.376	93.363	1.0661	0	0	NA	NA	31026547	AT1G56720.3	Protein kinase superfamily protein	Zm00001d039180	Zm00001eb297460
GRMZM2G010962	0	0.116	4.46702	0.000504487	0.000799719	NA	NA	30965061	AT4G21390.1	S-locus lectin protein kinase family protein	Zm00001d002174	Zm00001eb069490
GRMZM2G011110	1.3	0.49	-1.41341	5.72e-08	6.64e-08	NP_001170503	hypothetical protein LOC100384507	31050681	AT1G21910.1	Integrase-type DNA-binding superfamily protein	Zm00001d052152	Zm00001eb193550
GRMZM2G011355	67.913	140.983	1.0494	0	0	NA	NA	31005279	AT1G10630.1	ADP-ribosylation factor A1F	Zm00001d023656	Zm00001eb408770
GRMZM2G011357	0.15	2.476	4.03523	4.12e-50	1.54e-50	NP_001104909	indeterminate growth1	31012295	AT4G02670.1	indeterminate(ID)-domain 12	Zm00001d032922	Zm00001eb047750
GRMZM2G011401	0.096	0.63	2.69564	2.62e-10	2.7e-10	NA	NA	31032712	AT1G80080.1	Leucine-rich repeat (LRR) family protein	Zm00001d044182	Zm00001eb159500
GRMZM2G011513	5.94	20.686	1.79669	9.37e-80	2.29e-80	NP_001105741	hypothetical protein LOC542763	31001576	AT1G63220.1	Calcium-dependent lipid-binding (CaLB domain) family protein	Zm00001d026642	Zm00001eb433960
GRMZM2G011518	27.226	75.603	1.49509	0	0	NP_001130963	hypothetical protein LOC100192068	31011495	AT5G17060.1	ADP-ribosylation factor B1B	Zm00001d030157	Zm00001eb025390
GRMZM2G011523	142.306	35.513	-1.99883	0	0	NP_001148335	Bowman-Birk type wound-induced proteinase inhibitor WIP1	31031548			Zm00001d040027	Zm00001eb125590
GRMZM2G011553	2.486	5.713	1.19585	3.16e-20	2.24e-20	NP_001147348	harpin-induced protein	31032016	AT1G64450.1	Glycine-rich protein family	Zm00001d039279	Zm00001eb119080
GRMZM2G011559	7.656	17.363	1.16613	1.72e-64	5.16e-65	NP_001152527	alpha-soluble NSF attachment protein	31011211	AT3G56190.1	alpha-soluble NSF attachment protein 2	Zm00001d033092	Zm00001eb049150
GRMZM2G011588	5.106	2.17	-1.24161	1.21e-45	4.87e-46	NP_001147963	BEL1-related homeotic protein 30	31012259	AT4G34610.1	BEL1-like homeodomain 6	Zm00001d033378	Zm00001eb051900
GRMZM2G011743	2.68	5.546	1.10939	4.35e-22	2.91e-22	NP_001140382	hypothetical protein LOC100272436	31003460	AT4G00590.1	N-terminal nucleophile aminohydrolases (Ntn hydrolases) superfamily protein	Zm00001d026643	Zm00001eb433970
GRMZM2G011968	2.903	6.963	1.26042	4.58e-08	5.3e-08	NA	NA	31049248			NA	NA
GRMZM2G012102	1.443	3.323	1.19888	3.11e-09	3.37e-09	NA	NA	31008197	AT2G26340.1		Zm00001d027879	Zm00001eb005760
GRMZM2G012119	1.22	2.7	1.1729	1.16e-12	1.07e-12	NP_001140788	hypothetical protein LOC100272863	31011548	AT3G15840.1	post-illumination chlorophyll fluorescence increase	Zm00001d033098	Zm00001eb049190
GRMZM2G012174	1.353	5.763	2.0882	2.69e-105	5.05e-106	NA	NA	31032651	AT5G50280.1	Pentatricopeptide repeat (PPR) superfamily protein	Zm00001d043529	Zm00001eb154110
GRMZM2G012176	2.93	0.44	-2.74271	9.13e-73	2.46e-73	NP_001169295	hypothetical protein LOC100383159	31004318	AT1G67510.1	Leucine-rich repeat protein kinase family protein	Zm00001d024047	Zm00001eb411730
GRMZM2G012319	34.686	73.976	1.08892	0	0	NP_001142017	hypothetical protein LOC100274171	31009995	AT2G07360.1	SH3 domain-containing protein	Zm00001d028546	Zm00001eb011800
GRMZM2G012328	0	0.196	5.4988	6.42e-07	8e-07	NA	NA	30968743	AT5G49180.1	Plant invertase/pectin methylesterase inhibitor superfamily	Zm00001d003431	Zm00001eb080860
GRMZM2G012355	0.463	1.243	1.42251	0.000249729	0.000383037	NA	NA	31018605	AT1G26850.2	S-adenosyl-L-methionine-dependent methyltransferases superfamily protein	Zm00001d029337	Zm00001eb018440
GRMZM2G012455	13.483	36.946	1.45145	2.81e-142	3.79e-143	NP_001169246	hypothetical protein LOC100383105	31039550	AT5G12020.1	17.6 kDa class II heat shock protein	Zm00001d047542	Zm00001eb395330
GRMZM2G012472	0.15	1.263	3.06407	2e-09	2.14e-09	NA	NA	31027961	AT1G30270.1	CBL-interacting protein kinase 23	Zm00001d040104	NA
GRMZM2G012584	10.436	30.206	1.47402	1.39e-208	1.18e-209	C4J0T5	Putative uncharacterized protein	30978725	AT5G03040.1	IQ-domain 2	Zm00001d010975	Zm00001eb355120
GRMZM2G012600	16.776	36.193	1.10629	9.39e-136	1.34e-136	NA	NA	31031036	AT3G27530.1	golgin candidate 6	Zm00001d041693	Zm00001eb137620
GRMZM2G012648	2.266	8.953	1.97443	9.44e-35	4.66e-35	NA	NA	31050322	AT5G12250.1	beta-6 tubulin	NA	Zm00001eb175390
GRMZM2G012685	0.446	0.086	-2.33226	7.26e-12	6.95e-12	NA	NA	31026744	AT2G24130.1	Leucine-rich receptor-like protein kinase family protein	Zm00001d037080	Zm00001eb278310
GRMZM2G012758	4.056	1.456	-1.48304	2.74e-30	1.49e-30	NP_001147326	LOC100280934	31015145	AT4G34480.1	O-Glycosyl hydrolases family 17 protein	Zm00001d028330	Zm00001eb009780
GRMZM2G012806	1020.66	472.756	-1.11369	0	0	NP_001152692	subtilisin-chymotrypsin inhibitor CI-1B	31019902	AT2G38870.1	Serine protease inhibitor, potato inhibitor I-type family protein	Zm00001d035681	Zm00001eb267010
GRMZM2G012879	0.12	0	-4.7301	0.000130391	0.00019474	NA	NA	31004192	AT1G74250.1	DNAJ heat shock N-terminal domain-containing protein	NA	Zm00001eb409320
GRMZM2G012923	0.07	0.21	1.59255	0.000181594	0.000275029	NA	NA	30986634	AT4G35300.4	tonoplast monosaccharide transporter2	Zm00001d016274	Zm00001eb239520
GRMZM2G012933	0.046	0.33	2.81494	5.4e-06	7.18e-06	NA	NA	30987058	AT3G14470.1	NB-ARC domain-containing disease resistance protein	Zm00001d014329	Zm00001eb224270
GRMZM2G012966	0.44	0.2	-1.29944	4.44e-07	5.48e-07	NP_001136486	hypothetical protein LOC100216601	30975585	AT5G12000.1	Protein kinase protein with adenine nucleotide alpha hydrolases-like domain	Zm00001d011210	Zm00001eb357090
GRMZM2G013010	0.16	0.836	2.38104	4.78e-09	5.23e-09	NA	NA	31029192	AT5G45910.1	GDSL-like Lipase/Acylhydrolase superfamily protein	Zm00001d039326	Zm00001eb119580
GRMZM2G013079	8.476	36.823	2.11558	0	0	NP_001131318	hypothetical protein LOC100192632	31045274	AT1G77810.2	Galactosyltransferase family protein	Zm00001d000099	Zm00001eb182680
GRMZM2G013170	1.563	0.17	-3.2081	9.75e-53	3.5e-53	NA	NA	31050236	AT3G46530.1	NB-ARC domain-containing disease resistance protein	Zm00001d048639	NA
GRMZM2G013196	0.1	10.86	6.78275	0	0	NP_001169649	hypothetical protein LOC100383530	30990816			Zm00001d014330	Zm00001eb224280
GRMZM2G013201	45.83	9.7	-2.24949	0	0	NP_001141019	hypothetical protein LOC100273098	31028134	AT1G17100.1	SOUL heme-binding family protein	Zm00001d039271	Zm00001eb119000
GRMZM2G013206	0.033	0.516	3.99702	3.51e-08	4.04e-08	NP_001146173	hypothetical protein LOC100279743	31015037	AT5G26330.1	Cupredoxin superfamily protein	Zm00001d034546	Zm00001eb061740
GRMZM2G013248	13.353	3.94	-1.76475	9.92e-43	4.21e-43	NA	NA	31013149			NA	NA
GRMZM2G013324	38.526	80.073	1.05235	0	0	NA	NA	30984663	AT4G26690.1	PLC-like phosphodiesterase family protein	Zm00001d017036	Zm00001eb245640
GRMZM2G013430	0.736	1.606	1.12306	1.92e-07	2.3e-07	NP_001105083	serine acetyltransferase2	31016970	AT1G55920.1	serine acetyltransferase 2;1	Zm00001d028154	NA
GRMZM2G013463	1.026	2.07	1.00759	0.00011417	0.00016959	NP_001144248	hypothetical protein LOC100277116	31034724	AT5G02220.1		Zm00001d042902	Zm00001eb148250
GRMZM2G013630	0.416	0.03	-3.97883	6.86e-07	8.57e-07	NP_001149379	LOC100283004	30988454	AT1G01630.1	Sec14p-like phosphatidylinositol transfer family protein	NA	NA
GRMZM2G013639	4.57	10.403	1.18919	3.91e-47	1.53e-47	NP_001141020	hypothetical protein LOC100273099	31010184	AT3G62370.1	heme binding	Zm00001d028903	Zm00001eb014830
GRMZM2G013657	3.226	20.18	2.58713	1.21e-266	7.49e-268	NP_001145827	hypothetical protein LOC100279334	31025487	AT2G41710.1	Integrase-type DNA-binding superfamily protein	Zm00001d038087	Zm00001eb287100
GRMZM2G013750	42.653	101.033	1.2422	0	0	NP_001168335	hypothetical protein LOC100382103	30989766	AT5G64760.2	regulatory particle non-ATPase subunit 5B	Zm00001d012844	Zm00001eb210720
GRMZM2G013781	0.523	0.113	-2.23054	2.12e-06	2.74e-06	C4IZF3	Putative uncharacterized protein	30972089	AT4G13010.1	Oxidoreductase, zinc-binding dehydrogenase family protein	Zm00001d006069	Zm00001eb102290
GRMZM2G013920	0.56	0.033	-4.12664	8.09e-13	7.43e-13	NA	NA	30996666			NA	NA
GRMZM2G013934	0	0.106	4.52486	0.000384502	0.000602418	NA	NA	31043366	AT2G22360.1	DNAJ heat shock family protein	Zm00001d047195	Zm00001eb392350
GRMZM2G013949	1.246	18.526	3.89287	7.45e-205	6.48e-206	NP_001151838	LOC100285473	31051479			Zm00001d052783	Zm00001eb198970
GRMZM2G013967	0	0.123	4.46702	0.000504487	0.000799719	NM_001152844	LOC100279892 (si660047h11), mRNA	31046283	AT3G44190.1	FAD/NAD(P)-binding oxidoreductase family protein	Zm00001d052784	NA
GRMZM2G013970	5.776	11.846	1.03488	4.21e-28	2.41e-28	NP_001142925	hypothetical protein LOC100275360	31025944	AT5G54660.1	HSP20-like chaperones superfamily protein	Zm00001d038608	Zm00001eb291920
GRMZM2G014055	0.69	0.13	-2.42537	3.57e-05	5.08e-05	NP_001147412	thioredoxin H-type	31021487	AT1G59730.1	thioredoxin H-type 7	Zm00001d035390	Zm00001eb262910
GRMZM2G014187	0.46	1.013	1.16805	3.16e-05	4.47e-05	NA	NA	30971091	AT1G14590.1	Nucleotide-diphospho-sugar transferase family protein	Zm00001d002531	Zm00001eb072710
GRMZM2G014395	6.173	28.303	2.19293	0	0	NA	NA	31029424	AT3G14680.1	cytochrome P450, family 72, subfamily A, polypeptide 14	Zm00001d044156	Zm00001eb159280
GRMZM2G014409	0.246	1.373	2.45053	2.44e-13	2.19e-13	NP_001143273	hypothetical protein LOC100275804	31048004	AT1G58070.1		Zm00001d053139	Zm00001eb202050
GRMZM2G014441	3.783	1.543	-1.35991	6.37e-21	4.42e-21	NP_001144037	hypothetical protein LOC100276861	30985331	AT5G11460.1	Protein of unknown function (DUF581)	Zm00001d013287	Zm00001eb215010
GRMZM2G014452	6.493	16.466	1.31793	6.87e-105	1.29e-105	NP_001169645	hypothetical protein LOC100383526	31031351	AT2G39740.1	Nucleotidyltransferase family protein	Zm00001d042885	Zm00001eb148120
GRMZM2G014526	0.323	2.956	3.18855	3.63e-43	1.53e-43	NP_001148894	LOC100282514	30970017	AT5G45890.1	senescence-associated gene 12	Zm00001d006050	Zm00001eb102130
GRMZM2G014534	0	0.336	4.91448	4.67e-05	6.72e-05	NA	NA	30969080	AT5G16770.2	myb domain protein 9	Zm00001d002482	Zm00001eb072260
GRMZM2G014571	0.436	8.46	4.27869	4.15e-56	1.41e-56	NA	NA	30981970	AT2G42360.1	RING/U-box superfamily protein	Zm00001d008914	NA
GRMZM2G014580	0	0.13	4.70803	0.000152458	0.000229153	NA	NA	30980686	AT3G48280.1	cytochrome P450, family 71, subfamily A, polypeptide 25	NA	Zm00001eb339120
GRMZM2G014610	0.48	1.883	1.964	2.68e-18	2.02e-18	NP_001150996	integral membrane protein like	31034118	AT4G09810.1	Nucleotide-sugar transporter family protein	Zm00001d044652	Zm00001eb163560
GRMZM2G014672	2.493	0.773	-1.69448	2.7e-15	2.25e-15	NP_001151352	transmembrane BAX inhibitor motif-containing protein 4	30989781	AT1G03070.2	Bax inhibitor-1 family protein	Zm00001d013289	Zm00001eb215030
GRMZM2G014676	14.213	36.13	1.34217	7.01e-137	9.91e-138	NP_001151000	LOC100284633	31008473	AT5G23290.1	prefoldin 5	Zm00001d032649	Zm00001eb045320
GRMZM2G014770	0.553	0.223	-1.27252	2.69e-05	3.79e-05	NP_001147797	transferase, transferring glycosyl groups	31033741	AT3G58790.1	galacturonosyltransferase 15	Zm00001d043587	Zm00001eb154360
GRMZM2G014797	0.033	1.51	5.49623	3.29e-12	3.1e-12	NA	NA	31028289			Zm00001d040786	Zm00001eb131490
GRMZM2G014902	8.316	2.51	-1.73125	3.01e-118	4.96e-119	NP_001147482	LHY protein	31045193	AT1G01060.1	Homeodomain-like superfamily protein	Zm00001d049543	Zm00001eb172450
GRMZM2G014934	0.1	0.41	2.08307	0.000680726	0.00109631	NA	NA	31008112	AT3G12780.1	phosphoglycerate kinase 1	NA	NA
GRMZM2G014981	4.553	9.473	1.05349	3.37e-40	1.5e-40	NP_001151948	1-acyl-sn-glycerol-3-phosphate acyltransferase 4	31020924	AT3G18850.1	lysophosphatidyl acyltransferase 5	Zm00001d038620	Zm00001eb292040
GRMZM2G014986	0.156	0.896	2.51265	9.09e-06	1.23e-05	NA	NA	30992701			NA	NA
GRMZM2G014988	0.253	0.593	1.22117	0.000739826	0.00119607	NP_001130672	hypothetical protein LOC100191775	31020945			NA	NA
GRMZM2G015040	3.476	1.42	-1.19944	2.65e-12	2.49e-12	NP_001145186	hypothetical protein LOC100278435	31038162	AT3G15820.1	phosphatidic acid phosphatase-related / PAP2-related	Zm00001d046535	Zm00001eb386530
GRMZM2G015080	1.683	0.66	-1.37338	3.94e-17	3.1e-17	NP_001142155	hypothetical protein LOC100274320	30973002	AT3G54220.1	GRAS family transcription factor	Zm00001d005029	Zm00001eb093670
GRMZM2G015126	3.626	8.32	1.20834	3.61e-59	1.16e-59	NP_001151799	ankyrin like protein	30976532	AT5G04060.1	S-adenosyl-L-methionine-dependent methyltransferases superfamily protein	Zm00001d009859	Zm00001eb346160
GRMZM2G015136	0.346	0.06	-2.51598	5.7e-08	6.62e-08	NP_001168437	hypothetical protein LOC100382208	30965110	AT5G10530.1	Concanavalin A-like lectin protein kinase family protein	Zm00001d001781	Zm00001eb065730
GRMZM2G015219	3.316	6.726	1.02928	3.6e-43	1.52e-43	NP_001136478	hypothetical protein LOC100216592	31007698	AT1G27460.1	no pollen germination related 1	Zm00001d028114	Zm00001eb007830
GRMZM2G015324	5.266	19.03	1.78263	6.58e-135	9.43e-136	NP_001151319	calcineurin B-like protein 9	31042864	AT5G47100.1	calcineurin B-like protein 9	Zm00001d000046	Zm00001eb390900
GRMZM2G015328	0	0.523	4.46702	0.000504487	0.000799719	NA	NA	30988064			NA	NA
GRMZM2G015352	0.01	0.19	4.09505	3.24e-05	4.59e-05	NP_001169099	hypothetical protein LOC100382943	31021696	AT3G05390.1		Zm00001d035018	Zm00001eb260260
GRMZM2G015364	12.47	5.45	-1.1597	8.79e-39	4.01e-39	NA	NA	31032631	AT1G51730.1	Ubiquitin-conjugating enzyme family protein	Zm00001d044502	Zm00001eb162280
GRMZM2G015368	0.206	1.053	2.33855	3.06e-12	2.88e-12	NA	NA	30983105	AT2G20830.2	transferases;folic acid binding	NA	Zm00001eb350110
GRMZM2G015406	0.26	0.083	-1.66484	9.53e-06	1.29e-05	NA	NA	31002832	AT3G47570.1	Leucine-rich repeat protein kinase family protein	Zm00001d024795	Zm00001eb417710
GRMZM2G015418	0.213	0.826	1.94047	7.7e-06	1.04e-05	NA	NA	30991969	AT1G01050.1	pyrophosphorylase 1	Zm00001d014199	Zm00001eb223270
GRMZM2G015432	1.81	14.003	3.48404	0	0	NA	NA	31024225	AT5G45410.3		Zm00001d037448	Zm00001eb281470
GRMZM2G015436	15.64	30.526	1.01332	1.38e-101	2.68e-102	B4FGW7	Indole-3-glycerol phosphate lyasePutative uncharacterized protein ;	31012200	AT4G02610.1	Aldolase-type TIM barrel family protein	Zm00001d034452	Zm00001eb060830
GRMZM2G015441	0.023	0.336	3.74608	9.34e-05	0.00013772	NA	NA	30983372	AT5G36260.1	Eukaryotic aspartyl protease family protein	Zm00001d016476	NA
GRMZM2G015605	260.283	531.043	1.02514	0	0	NP_001107634	LOC100135422	31002423	AT3G05880.1	Low temperature and salt responsive protein family	Zm00001d024778	Zm00001eb417550
GRMZM2G015637	0.48	4.863	3.3336	3.2e-37	1.51e-37	NA	NA	30968329	AT3G13062.2	Polyketide cyclase/dehydrase and lipid transport superfamily protein	Zm00001d003577	Zm00001eb082000
GRMZM2G015654	0.05	0.28	2.49301	1.9e-05	2.63e-05	NA	NA	30997988	AT2G03220.1	fucosyltransferase 1	Zm00001d018700	Zm00001eb299010
GRMZM2G015844	1.036	2.873	1.46787	3.77e-30	2.06e-30	NP_001170629	hypothetical protein LOC100384677	30972187	AT4G37030.1		Zm00001d003508	Zm00001eb081420
GRMZM2G015869	13.466	37.806	1.48594	2.56e-189	2.49e-190	NM_001156369	cystinosin (LOC100283468), mRNA	31000616	AT5G40670.1	PQ-loop repeat family protein / transmembrane family protein	Zm00001d023635	Zm00001eb408630
GRMZM2G015912	0.286	0.84	1.54815	0.000632009	0.00101366	NP_001152204	EF hand family protein	31043707	AT2G43290.1	Calcium-binding EF-hand family protein	Zm00001d052172	Zm00001eb193710
GRMZM2G015933	10.656	2.073	-2.36489	4.06e-87	9.15e-88	NP_001147358	BRASSINOSTEROID INSENSITIVE 1-associated receptor kinase 1	30969240	AT1G71830.1	somatic embryogenesis receptor-like kinase 1	Zm00001d007363	Zm00001eb113070
GRMZM2G015955	66.46	171.116	1.29766	0	0	NP_001150490	zinc transporter 4	31021009	AT1G10970.1	zinc transporter 4 precursor	Zm00001d037756	Zm00001eb284160
GRMZM2G015976	6.316	1.95	-1.70046	1.41e-41	6.11e-42	NP_001131289	hypothetical protein LOC100192602	31046443	AT5G23660.1	homolog of Medicago truncatula MTN3	Zm00001d049252	Zm00001eb170150
GRMZM2G016068	13.813	68.67	2.26713	0	0	NM_001159197	mal d 1-associated protein (LOC100286310), mRNA	31029439	AT2G35900.1		Zm00001d043314	Zm00001eb151930
GRMZM2G016212	0.263	1.023	1.66454	5.54e-05	8.02e-05	NA	NA	30994375	AT5G66240.2	Transducin/WD40 repeat-like superfamily protein	Zm00001d019901	NA
GRMZM2G016240	0.2	0.03	-2.79772	0.000959953	0.00157195	NA	NA	31029460			NA	NA
GRMZM2G016281	8.826	18.2	1.03949	5.75e-26	3.47e-26	NA	NA	31017659	AT3G44110.1	DNAJ homologue 3	Zm00001d029304	Zm00001eb018130
GRMZM2G016318	0	0.176	5.02194	2.38e-05	3.33e-05	NA	NA	31043572			NA	NA
GRMZM2G016362	0.043	0.303	2.7781	2.85e-06	3.72e-06	NA	NA	31048786	AT2G18650.1	RING/U-box superfamily protein	Zm00001d052059	Zm00001eb192670
GRMZM2G016435	0.286	0.89	1.63985	0.000471321	0.000744787	NP_001150519	dynein light chain LC6, flagellar outer arm	31027741	AT1G52240.2	RHO guanyl-nucleotide exchange factor 11	Zm00001d043386	Zm00001eb152480
GRMZM2G016443	0.29	2.026	2.81494	1.11e-13	9.84e-14	NA	NA	31016724	AT1G10460.1	germin-like protein 7	Zm00001d027890	Zm00001eb005890
GRMZM2G016511	56.22	136.313	1.27468	0	0	NP_001105138	maize 20S proteasome alpha subunit	31016338	AT2G05840.1	20S proteasome subunit PAA2	Zm00001d027896	Zm00001eb005960
GRMZM2G016660	8.56	18.906	1.1981	2.28e-76	5.84e-77	NP_001132895	hypothetical protein LOC100194392	30993208	AT5G08160.1	serine/threonine protein kinase 3	Zm00001d020297	Zm00001eb311400
GRMZM2G016668	0.846	0.42	-1.02156	0.000120296	0.000179049	NP_001152540	ring zinc finger protein	31029642	AT2G28840.1	XB3 ortholog 1 in Arabidopsis thaliana	Zm00001d041951	Zm00001eb139740
GRMZM2G016677	2.273	1.123	-1.02452	2.56e-08	2.92e-08	NA	NA	30967881	AT1G06680.1	photosystem II subunit P-1	Zm00001d007857	Zm00001eb117660
GRMZM2G016734	11.616	37.923	1.70799	3.59e-194	3.37e-195	NP_001141175	hypothetical protein LOC100273261	31007569	AT1G56300.1	Chaperone DnaJ-domain superfamily protein	Zm00001d028820	Zm00001eb014050
GRMZM2G016836	0.053	0.48	3.25551	1.87e-08	2.11e-08	NP_001150558	dihydroflavonol-4-reductase	30998618	AT2G33590.1	NAD(P)-binding Rossmann-fold superfamily protein	Zm00001d020958	Zm00001eb316920
GRMZM2G016855	6.326	2.813	-1.15979	1.28e-15	1.05e-15	B6UH52	Putative uncharacterized protein	31039213	AT1G64185.1	Lactoylglutathione lyase / glyoxalase I family protein	NA	Zm00001eb376320
GRMZM2G016890	3.403	0.556	-3.26319	4.06e-67	1.17e-67	P49235	Beta-glucosidase, chloroplastic Precursor (EC 3.2.1.21)(Gentiobiase)(Cellobiase)(Beta-D-glucoside glucohydrolase)	31005710	AT2G44450.1	beta glucosidase 15	Zm00001d023994	Zm00001eb411380
GRMZM2G016930	12.173	30.876	1.33897	3.94e-137	5.56e-138	NP_001136630	hypothetical protein LOC100216757	31038842	AT4G11240.1	Calcineurin-like metallo-phosphoesterase superfamily protein	Zm00001d045213	Zm00001eb375670
GRMZM2G016936	0.06	0.27	2.16619	0.000219777	0.000335316	NA	NA	31049502	AT3G17670.2	tetratricopeptide repeat (TPR)-containing protein	NA	NA
GRMZM2G016958	258.79	116.776	-1.15161	0	0	NP_001142187	hypothetical protein LOC100274355	30998693	AT3G02875.1	Peptidase M20/M25/M40 family protein	Zm00001d019311	Zm00001eb304530
GRMZM2G017047	5.11	13.123	1.35773	1.36e-95	2.82e-96	NP_001168019	hypothetical protein LOC100381743	31014138	AT5G44370.1	phosphate transporter 4;6	Zm00001d033346	Zm00001eb051610
GRMZM2G017054	0.256	0	-4.77272	0.000102951	0.000152362	NA	NA	31040881			NA	NA
GRMZM2G017077	14.216	34.236	1.29001	5.8e-151	7.37e-152	NP_001130281	hypothetical protein LOC100191375	31030569	AT1G65260.1	plastid transcriptionally active 4	Zm00001d042530	Zm00001eb144840
GRMZM2G017081	2.49	5.136	1.05948	4.21e-28	2.41e-28	NP_001147088	cyclin-A2	30992339	AT5G11300.1	mitotic-like cyclin 3B from Arabidopsis	Zm00001d014756	Zm00001eb227730
GRMZM2G017086	40.333	97.473	1.26836	0	0	NP_001148768	ubiquitin carboxyl-terminal hydrolase 6	31028596	AT1G51710.1	ubiquitin-specific protease 6	Zm00001d044514	Zm00001eb162410
GRMZM2G017110	11.643	4.586	-1.34804	9.12e-78	2.29e-78	NP_001150761	glutamate decarboxylase	31017953	AT5G17330.1	glutamate decarboxylase	Zm00001d031749	Zm00001eb037690
GRMZM2G017157	0.236	0.743	1.74369	1.65e-05	2.28e-05	NA	NA	31021738	AT1G18390.2	Protein kinase superfamily protein	Zm00001d038915	Zm00001eb294910
GRMZM2G017170	1.26	4.61	1.86759	3.3e-46	1.31e-46	NA	NA	31017236	AT2G39130.1	Transmembrane amino acid transporter family protein	Zm00001d030751	Zm00001eb029450
GRMZM2G017237	3.486	18.583	2.32363	0	0	NP_001167881	hypothetical protein LOC100381588	31012990	AT3G63240.1	DNAse I-like superfamily protein	Zm00001d032935	Zm00001eb047860
GRMZM2G017244	0.603	1.76	1.54192	6.79e-14	5.98e-14	NP_001141635	hypothetical protein LOC100273755	31040513	AT4G16835.1	Tetratricopeptide repeat (TPR)-like superfamily protein	Zm00001d044904	Zm00001eb372990
GRMZM2G017329	14.456	33.1	1.1914	3.33e-133	4.84e-134	NP_001130129	hypothetical protein LOC100191223	30976023	AT5G46860.1	Syntaxin/t-SNARE family protein	Zm00001d008333	Zm00001eb333570
GRMZM2G017386	12.663	26.78	1.07628	5.63e-136	7.99e-137	NM_001152321	hypothetical protein LOC100279300 (LOC100279300), mRNA	30980805	AT3G59110.1	Protein kinase superfamily protein	Zm00001d011433	Zm00001eb358970
GRMZM2G017400	1.793	0.59	-1.60952	4.94e-13	4.49e-13	NA	NA	31016694	AT3G62630.1	Protein of unknown function (DUF1645)	Zm00001d028841	Zm00001eb014250
GRMZM2G017522	1.79	0.8	-1.22522	1.87e-09	2e-09	NP_001170087	hypothetical protein LOC100384005	30981535	AT5G40380.1	cysteine-rich RLK (RECEPTOR-like protein kinase) 42	Zm00001d010945	Zm00001eb354860
GRMZM2G017557	0.053	0.686	3.70803	5.4e-12	5.13e-12	P47917	O-methyltransferase ZRP4 (OMT)(EC 2.1.1.-)	31049968	AT4G35150.1	O-methyltransferase family protein	Zm00001d049020	Zm00001eb168290
GRMZM2G017792	3.466	0.99	-1.80861	2.12e-31	1.12e-31	NP_001140308	hypothetical protein LOC100272353	31008884	AT3G45640.1	mitogen-activated protein kinase 3	Zm00001d028711	Zm00001eb013100
GRMZM2G017815	1.49	4.606	1.67014	1.27e-47	4.92e-48	NA	NA	31000425	AT3G15470.1	Transducin/WD40 repeat-like superfamily protein	Zm00001d025911	Zm00001eb427140
GRMZM2G017868	0.323	0.8	1.316	0.000675436	0.00108755	NA	NA	30989351	AT1G79690.1	nudix hydrolase homolog 3	Zm00001d018361	NA
GRMZM2G017869	0.073	0.36	2.30221	2.47e-05	3.46e-05	NP_001151440	anther-specific proline-rich protein APG	30987620	AT5G33370.1	GDSL-like Lipase/Acylhydrolase superfamily protein	Zm00001d018474	Zm00001eb258840
GRMZM2G017882	0.276	1.176	2.08559	4.88e-10	5.08e-10	NA	NA	30987595	AT1G31040.1	PLATZ transcription factor family protein	Zm00001d015394	Zm00001eb233230
GRMZM2G017991	33.886	76.773	1.17672	5.77e-239	4.08e-240	NP_001149222	LOC100282844	30987469	AT3G44220.1	Late embryogenesis abundant (LEA) hydroxyproline-rich glycoprotein family	Zm00001d016733	Zm00001eb243040
GRMZM2G018004	1.256	4.466	1.82994	4.04e-15	3.39e-15	NM_001149826	hypothetical protein LOC100275846 (LOC100275846), mRNA	30970884			Zm00001d005977	NA
GRMZM2G018044	1.853	0.813	-1.1914	1.31e-09	1.39e-09	NA	NA	30997885	AT5G10770.1	Eukaryotic aspartyl protease family protein	Zm00001d020887	Zm00001eb316350
GRMZM2G018048	1.173	0.406	-1.53294	8e-10	8.4e-10	NA	NA	30976818	AT3G24880.1	Helicase/SANT-associated, DNA binding protein	Zm00001d009750	Zm00001eb345290
GRMZM2G018062	2.246	4.78	1.08579	2.2e-15	1.83e-15	NM_001143359	hypothetical protein LOC100216980 (LOC100216980), mRNA	31006307	AT5G67610.2	Uncharacterized conserved protein (DUF2215)	Zm00001d029627	Zm00001eb021030
GRMZM2G018105	1.286	2.75	1.049	7.87e-10	8.25e-10	NP_001141675	hypothetical protein LOC100273801	31026156	AT4G26790.1	GDSL-like Lipase/Acylhydrolase superfamily protein	Zm00001d036770	Zm00001eb275510
GRMZM2G018138	0.4	1.23	1.6223	1.86e-05	2.58e-05	NA	NA	30995864	AT5G19790.1	related to AP2 11	Zm00001d021214	Zm00001eb318920
GRMZM2G018193	19.016	6.423	-1.56927	7.83e-77	1.99e-77	NA	NA	31045069			NA	NA
GRMZM2G018241	5.223	2.323	-1.17235	1.6e-61	4.98e-62	NP_001104959	cellulose synthase-9	30971055	AT5G05170.1	Cellulose synthase family protein	Zm00001d005250	Zm00001eb095350
GRMZM2G018372	0.116	0.496	1.94755	6.42e-11	6.4e-11	NP_001169454	hypothetical protein LOC100383325	31034991	AT1G18670.1	Protein kinase superfamily protein	Zm00001d041514	Zm00001eb136220
GRMZM2G018416	21.33	65.163	1.60804	0	0	NP_001169682	hypothetical protein LOC100383563	31053110	AT4G26690.1	PLC-like phosphodiesterase family protein	Zm00001d050917	Zm00001eb183390
GRMZM2G018436	5.666	13.503	1.25014	7.89e-52	2.87e-52	NP_001147618	NAC domain-containing protein 77	30966695	AT5G18270.2	Arabidopsis NAC domain containing protein 87	Zm00001d005028	Zm00001eb093650
GRMZM2G018441	0.393	0.93	1.18691	2.26e-05	3.17e-05	NP_001132352	hypothetical protein LOC100193796	31002840	AT5G36700.2	2-phosphoglycolate phosphatase 1	Zm00001d025747	Zm00001eb425540
GRMZM2G018485	0.183	0.606	1.6998	1.2e-06	1.52e-06	NA	NA	31003856	AT2G46870.1	AP2/B3-like transcriptional factor family protein	Zm00001d026005	Zm00001eb427970
GRMZM2G018586	30.94	64.47	1.05942	1.26e-139	1.73e-140	NP_001148900	ER6 protein	30987425	AT1G09740.1	Adenine nucleotide alpha hydrolases-like superfamily protein	Zm00001d018135	Zm00001eb255610
GRMZM2G018593	0	2.34	7.61802	8.45e-23	5.54e-23	NA	NA	31032207	AT4G12600.2	Ribosomal protein L7Ae/L30e/S12e/Gadd45 family protein	Zm00001d041513	Zm00001eb136210
GRMZM2G018716	0.08	0.336	2.04321	4.97e-06	6.6e-06	NP_001145776	hypothetical protein LOC100279283	30969976	AT1G55120.1	beta-fructofuranosidase 5	Zm00001d001943	Zm00001eb067250
GRMZM2G018756	1.706	7.626	2.15635	1.43e-75	3.72e-76	NP_001141791	hypothetical protein LOC100273927	30974581	AT2G33205.1	Serinc-domain containing serine and sphingolipid biosynthesis protein	Zm00001d003099	Zm00001eb077960
GRMZM2G018760	13.36	6.12	-1.12947	5.14e-25	3.18e-25	NP_001147452	mazG nucleotide pyrophosphohydrolase domain protein	31002903	AT3G25400.1		Zm00001d025859	Zm00001eb426620
GRMZM2G018869	9.44	28.226	1.57743	1.77e-233	1.29e-234	NA	NA	31030693	AT1G71070.1	Core-2/I-branching beta-1,6-N-acetylglucosaminyltransferase family protein	Zm00001d040047	Zm00001eb125800
GRMZM2G018876	3.576	15.986	2.15782	1.09e-103	2.08e-104	NP_001149477	LOC100283103	30967498	AT1G06040.1	B-box zinc finger family protein	Zm00001d003195	Zm00001eb078770
GRMZM2G018923	0.603	0.296	-1.26568	5.16e-05	7.45e-05	NA	NA	31029108	AT1G11880.1	transferases, transferring hexosyl groups	Zm00001d000085	Zm00001eb118570
GRMZM2G018946	0.753	1.903	1.36841	7.75e-11	7.76e-11	NP_001151380	OB-fold nucleic acid binding domain containing protein	31022490	AT2G24490.1	replicon protein A2	Zm00001d036531	Zm00001eb273330
GRMZM2G018947	15.566	46.56	1.57764	0	0	NP_001105848	putative RH2 protein	31044450	AT3G19760.1	eukaryotic initiation factor 4A-III	Zm00001d051840	Zm00001eb190630
GRMZM2G018951	0.343	3.526	3.52522	1.1e-117	1.83e-118	NP_001170152	hypothetical protein LOC100384084	31034520	AT1G55550.1	P-loop containing nucleoside triphosphate hydrolases superfamily protein	Zm00001d040312	Zm00001eb127940
GRMZM2G018971	0.006	2.726	8.77395	2.29e-59	7.36e-60	NP_001142320	hypothetical protein LOC100274489	31019868	AT1G71900.1	Protein of unknown function (DUF803)	Zm00001d038222	Zm00001eb288370
GRMZM2G018988	0.613	0.263	-1.23585	4.73e-05	6.81e-05	NA	NA	31040965	AT2G46240.1	BCL-2-associated athanogene 6	Zm00001d045678	Zm00001eb380100
GRMZM2G019006	0.02	0.273	3.7058	0.000362603	0.000565665	NA	NA	30984705	AT4G04220.1	receptor like protein 46	NA	NA
GRMZM2G019090	4.9	0.516	-3.24942	3.64e-44	1.51e-44	NP_001104984	glutathione S-transferase GST 18	31028075	AT2G02390.1	glutathione S-transferase zeta 1	Zm00001d041772	Zm00001eb138300
GRMZM2G019106	0.976	2.493	1.34939	3.57e-17	2.8e-17	NA	NA	31049827	AT2G35530.1	basic region/leucine zipper transcription factor 16	Zm00001d053967	Zm00001eb208830
GRMZM2G019185	0.496	0.083	-2.61132	8.32e-08	9.76e-08	NP_001151398	lichenase-2	31027817	AT3G57260.1	beta-1,3-glucanase 2	Zm00001d042141	Zm00001eb141510
GRMZM2G019209	0.12	0.576	2.25997	1.55e-11	1.5e-11	NA	NA	31047118	AT4G26590.1	oligopeptide transporter 5	Zm00001d051843	Zm00001eb190680
GRMZM2G019225	1.47	3.693	1.325	1.29e-38	5.91e-39	NA	NA	31021583	AT3G25690.1	Hydroxyproline-rich glycoprotein family protein	Zm00001d035191	Zm00001eb261720
GRMZM2G019251	20.066	44.906	1.15658	1.74e-158	2.09e-159	NP_001145109	hypothetical protein LOC100278324	30971411	AT5G59950.4	RNA-binding (RRM/RBD/RNP motifs) family protein	Zm00001d005179	Zm00001eb094960
GRMZM2G019257	4.563	11.086	1.27722	2.14e-34	1.07e-34	NA	NA	31026844	AT4G39160.2	Homeodomain-like superfamily protein	Zm00001d035113	Zm00001eb261130
GRMZM2G019266	2.4	0.983	-1.3161	2.87e-18	2.17e-18	NA	NA	31029481	AT1G33470.2	RNA-binding (RRM/RBD/RNP motifs) family protein	Zm00001d042641	Zm00001eb145950
GRMZM2G019373	5.056	1.523	-1.73508	1.22e-30	6.6e-31	NP_001132617	hypothetical protein LOC100194091	30997055	AT5G09530.1	hydroxyproline-rich glycoprotein family protein	Zm00001d022053	Zm00001eb326780
GRMZM2G019413	1.373	0.516	-1.41101	8.44e-12	8.11e-12	NP_001130988	hypothetical protein LOC100192093	30980780	AT2G30300.1	Major facilitator superfamily protein	Zm00001d012488	Zm00001eb368700
GRMZM2G019621	3.703	9.973	1.42585	7.99e-79	1.98e-79	NP_001132019	hypothetical protein LOC100193425	31002006	AT4G24710.1	P-loop containing nucleoside triphosphate hydrolases superfamily protein	Zm00001d025687	Zm00001eb424890
GRMZM2G019626	0.2	0	-5.48875	6.57e-07	8.19e-07	NA	NA	30993446			Zm00001d019409	Zm00001eb305290
GRMZM2G019666	0.1	1.06	3.45384	3.48e-22	2.32e-22	NA	NA	30996934	AT2G26710.1	Cytochrome P450 superfamily protein	Zm00001d022351	Zm00001eb329380
GRMZM2G019686	4.083	1.173	-1.66664	8.08e-14	7.15e-14	NP_001150372	LOC100284002	31034310	AT5G24860.1	flowering promoting factor 1	Zm00001d042217	Zm00001eb142230
GRMZM2G019777	1.163	3.833	1.71593	1.93e-47	7.54e-48	NA	NA	30983205	AT5G01830.1	ARM repeat superfamily protein	Zm00001d012494	Zm00001eb208240
GRMZM2G019806	0.21	1.49	2.8168	2.36e-28	1.34e-28	NP_001132631	hypothetical protein LOC100194106	31018774	AT4G37850.1	basic helix-loop-helix (bHLH) DNA-binding superfamily protein	Zm00001d033848	Zm00001eb055830
GRMZM2G019958	1.446	5.833	1.98566	6.22e-49	2.37e-49	NP_001170360	hypothetical protein LOC100384338	30992923	AT5G65840.1	Thioredoxin superfamily protein	Zm00001d013348	Zm00001eb215580
GRMZM2G019965	1.05	2.303	1.1319	2.68e-10	2.75e-10	NA	NA	31030397	AT1G19230.1	Riboflavin synthase-like superfamily protein	Zm00001d044337	NA
GRMZM2G019974	0.986	0.41	-1.2727	2.13e-08	2.42e-08	NP_001147880	carbohydrate transporter/ sugar porter	30995047	AT1G79360.1	organic cation/carnitine transporter 2	Zm00001d021781	Zm00001eb324230
GRMZM2G019991	6.07	17.26	1.50214	9.49e-135	1.36e-135	NP_001131641	hypothetical protein LOC100192998	31009991	AT2G38580.1	Mitochondrial ATP synthase D chain-related protein	Zm00001d029041	Zm00001eb015900
GRMZM2G020081	2.126	5.486	1.28564	2.56e-38	1.18e-38	NP_001147823	LOC100281433	31044968	AT5G61380.1	CCT motif -containing response regulator protein	Zm00001d051114	Zm00001eb184870
GRMZM2G020140	19.463	39.2	1.0065	1.17e-98	2.34e-99	NP_001132699	hypothetical protein LOC100194180	31035504	AT5G27490.1	Integral membrane Yip1 family protein	Zm00001d044447	Zm00001eb161830
GRMZM2G020151	0.48	1.17	1.28161	7.17e-09	7.92e-09	NA	NA	30982797	AT4G16180.2		NA	Zm00001eb339670
GRMZM2G020281	52.706	127.396	1.26426	0	0	NP_001149396	tobamovirus multiplication-like protein	30997378	AT4G21790.1	tobamovirus multiplication 1	Zm00001d018613	Zm00001eb298130
GRMZM2G020285	1.576	10.776	2.77109	1.27e-175	1.35e-176	NA	NA	30983423	AT5G15740.1	O-fucosyltransferase family protein	Zm00001d017906	Zm00001eb253330
GRMZM2G020305	0	0.41	6.15936	5.47e-10	5.69e-10	NA	NA	30991215	AT3G59340.1	Eukaryotic protein of unknown function (DUF914)	NA	NA
GRMZM2G020409	2.84	6.28	1.14268	1.48e-49	5.58e-50	NA	NA	31048551	AT5G10200.1	ARM-repeat/Tetratricopeptide repeat (TPR)-like protein	Zm00001d050943	Zm00001eb183590
GRMZM2G020411	0.046	0.286	2.60577	0.000135441	0.000202516	NP_001136843	hypothetical protein LOC100216994	31047039			NA	NA
GRMZM2G020418	3.806	11.866	1.63832	2.12e-46	8.44e-47	NA	NA	31039992	AT2G46230.1	PIN domain-like family protein	Zm00001d045277	Zm00001eb376300
GRMZM2G020433	0.103	3.003	4.86946	2.46e-48	9.48e-49	NA	NA	31002733	AT5G64560.2	magnesium transporter 9	NA	NA
GRMZM2G020468	0.06	0.686	3.45075	8.82e-08	1.04e-07	B6TN78	Putative uncharacterized protein	31041161			NA	Zm00001eb395760
GRMZM2G020471	2.236	5.366	1.261	8.73e-17	6.93e-17	NA	NA	30976848			Zm00001d011094	Zm00001eb356120
GRMZM2G020514	0	0.46	4.68453	0.000172686	0.000261003	NP_001144140	hypothetical protein LOC100276989	31014533			NA	NA
GRMZM2G020523	15.276	5.66	-1.43698	2.02e-72	5.47e-73	NP_001140437	hypothetical protein LOC100272496	31006799	AT5G05340.1	Peroxidase superfamily protein	Zm00001d029604	Zm00001eb020790
GRMZM2G020556	0.033	0.863	4.71963	1.39e-07	1.66e-07	NP_001144034	hypothetical protein LOC100276858	31011072			NA	NA
GRMZM2G020721	9.636	19.936	1.04143	2.81e-98	5.63e-99	NP_001170173	hypothetical protein LOC100384114	31037852	AT5G46340.1	O-acetyltransferase family protein	Zm00001d047600	Zm00001eb395780
GRMZM2G020728	6.566	13.386	1.06845	4.29e-38	1.98e-38	NP_001148940	G10-like protein	30979421	AT4G21110.1	G10 family protein	Zm00001d012301	Zm00001eb366930
GRMZM2G020766	2.56	5.293	1.04387	3.1e-35	1.52e-35	NA	NA	30994127	AT3G02050.1	K+ uptake transporter 3	Zm00001d022485	Zm00001eb330230
GRMZM2G020781	12.663	4.78	-1.409	6.09e-71	1.68e-71	NM_001149371	hypothetical protein LOC100275235 (LOC100275235), mRNA	30972817			NA	NA
GRMZM2G020785	0.41	1.26	1.61283	0.000639454	0.00102618	NA	NA	30982223	AT5G24314.2	plastid transcriptionally active7	Zm00001d011680	Zm00001eb361120
GRMZM2G020856	1.073	0.523	-1.04032	2.56e-07	3.1e-07	NA	NA	31023990	AT2G37980.1	O-fucosyltransferase family protein	Zm00001d038263	Zm00001eb288680
GRMZM2G021055	1.56	0.706	-1.15288	1.85e-10	1.89e-10	NP_001169985	hypothetical protein LOC100383888	31007264	AT3G26590.1	MATE efflux family protein	Zm00001d033296	Zm00001eb051160
GRMZM2G021059	2.573	1.093	-1.24034	0.00014536	0.000217982	NA	NA	30974477			Zm00001d003856	Zm00001eb084580
GRMZM2G021277	0.1	0	-4.57738	0.000288676	0.000445951	NP_001169175	hypothetical protein LOC100383025	31002438	AT2G20340.1	Pyridoxal phosphate (PLP)-dependent transferases superfamily protein	Zm00001d024665	Zm00001eb416700
GRMZM2G021289	0.096	1.31	3.6723	3.53e-14	3.08e-14	NP_001152930	membrane protein	30976492			Zm00001d011270	Zm00001eb357610
GRMZM2G021310	0.093	2.456	4.69291	2.92e-57	9.68e-58	NA	NA	30978674	AT3G14680.1	cytochrome P450, family 72, subfamily A, polypeptide 14	Zm00001d011420	Zm00001eb358800
GRMZM2G021319	0.39	1.36	1.79937	3.58e-18	2.72e-18	NA	NA	30967971	AT2G06000.2	Pentatricopeptide repeat (PPR) superfamily protein	Zm00001d003543	Zm00001eb081680
GRMZM2G021369	2.246	0.81	-1.53481	3.13e-10	3.23e-10	NP_001136582	hypothetical protein LOC100216705	30986292	AT1G21910.1	Integrase-type DNA-binding superfamily protein	Zm00001d018191	Zm00001eb256070
GRMZM2G021406	0.593	1.823	1.68315	3.72e-11	3.66e-11	NP_001152209	lysine decarboxylase-like protein	31025030	AT5G11950.2	Putative lysine decarboxylase family protein	Zm00001d038862	Zm00001eb294370
GRMZM2G021416	0.886	0.426	-1.06628	1.56e-06	2e-06	NM_001175928	hypothetical protein LOC100383268 (LOC100383268), mRNA	30994171			Zm00001d018983	Zm00001eb301720
GRMZM2G021475	0.533	0.103	-2.32666	5.79e-11	5.76e-11	NA	NA	30966970	AT5G05940.1	ROP guanine nucleotide exchange factor 5	Zm00001d002106	Zm00001eb068790
GRMZM2G021480	2.293	0.603	-1.92987	5.84e-15	4.94e-15	NA	NA	30989650	AT1G60360.1	RING/U-box superfamily protein	Zm00001d018190	Zm00001eb256050
GRMZM2G021482	0.196	1.553	2.96842	1.33e-19	9.6e-20	NA	NA	31005329	AT4G26690.1	PLC-like phosphodiesterase family protein	Zm00001d025670	Zm00001eb424720
GRMZM2G021514	3.603	0.493	-2.89928	1.3e-56	4.36e-57	NA	NA	30985411	AT1G64650.1	Major facilitator superfamily protein	Zm00001d018189	Zm00001eb256040
GRMZM2G021624	0.466	0.21	-1.26543	0.000102453	0.000151597	NP_001149752	receptor-like protein kinase RK20-1	30997871	AT4G05200.1	cysteine-rich RLK (RECEPTOR-like protein kinase) 25	Zm00001d021689	Zm00001eb323310
GRMZM2G021706	0.04	0.5	3.61937	7.4e-09	8.19e-09	NP_001141654	hypothetical protein LOC100273779	31002074	AT5G50800.1	Nodulin MtN3 family protein	Zm00001d023673	Zm00001eb408900
GRMZM2G021781	5.296	15.04	1.504	2.72e-26	1.63e-26	NA	NA	31014843	AT1G26340.1	cytochrome B5 isoform A	Zm00001d034048	Zm00001eb057570
GRMZM2G021822	2.093	5.463	1.37883	2.4e-50	8.91e-51	NP_001169325	hypothetical protein LOC100383191	31003205	AT3G20490.1		Zm00001d026345	Zm00001eb431300
GRMZM2G021864	2.866	5.813	1.0173	9.7e-30	5.35e-30	NP_001137028	hypothetical protein LOC100217197	31002770	AT4G36290.1	compromised recognition of TCV 1	Zm00001d024625	Zm00001eb416360
GRMZM2G021889	0.063	0.446	2.85766	6.29e-09	6.93e-09	NA	NA	31045709	AT5G65090.1	DNAse I-like superfamily protein	Zm00001d052232	Zm00001eb194250
GRMZM2G021909	0.24	0.06	-1.94661	0.000103349	0.00015297	NP_001168422	hypothetical protein LOC100382192	31024280	AT2G25430.1	epsin N-terminal homology (ENTH) domain-containing protein / clathrin assembly protein-related	Zm00001d035652	Zm00001eb266760
GRMZM2G021921	5.79	12.07	1.05721	3.06e-60	9.71e-61	NA	NA	30971217	AT4G14970.1		Zm00001d007871	Zm00001eb117500
GRMZM2G021973	8.493	1.82	-2.22454	1.99e-21	1.36e-21	NP_001145053	hypothetical protein LOC100278242	30983910			Zm00001d014066	Zm00001eb222070
GRMZM2G021998	50.89	101.26	1.00502	0	0	NP_001140968	hypothetical protein LOC100273047	30986963			Zm00001d016394	Zm00001eb240310
GRMZM2G022090	26.113	54.196	1.04995	1.01e-91	2.16e-92	NA	NA	31031103	AT2G43945.1		Zm00001d044224	Zm00001eb159810
GRMZM2G022253	7.753	23.426	1.59112	1.7e-78	4.22e-79	B6SIK7	Putative uncharacterized protein	31030259			Zm00001d043413	NA
GRMZM2G022279	2.543	9.65	1.90393	9.97e-96	2.05e-96	NP_001140937	hypothetical protein LOC100273015	31029817	AT5G45910.1	GDSL-like Lipase/Acylhydrolase superfamily protein	Zm00001d044465	Zm00001eb161980
GRMZM2G022293	0.033	0.463	3.81494	0.000196272	0.000298205	NA	NA	31006207			NA	NA
GRMZM2G022363	0.056	0.79	3.79766	1.94e-18	1.46e-18	NP_001151860	calcium-binding protein 39	31016549	AT5G47540.1	Mo25 family protein	Zm00001d027862	Zm00001eb005560
GRMZM2G022402	0.78	0.306	-1.34228	1.15e-05	1.56e-05	NP_001141971	hypothetical protein LOC100274121	30979207	AT5G55050.1	GDSL-like Lipase/Acylhydrolase superfamily protein	Zm00001d011269	Zm00001eb357600
GRMZM2G022506	2.04	6.303	1.60507	2.25e-37	1.05e-37	NP_001130121	hypothetical protein LOC100191215	31003838	AT1G74530.3		Zm00001d024467	Zm00001eb415000
GRMZM2G022606	0.66	0.26	-1.5169	2.65e-06	3.46e-06	NA	NA	31004615	AT3G57130.1	Ankyrin repeat family protein / BTB/POZ domain-containing protein	Zm00001d023246	Zm00001eb405060
GRMZM2G022627	1.136	0.38	-1.57972	2.83e-12	2.66e-12	NP_001147352	nucleotide binding protein	30971704	AT1G24530.1	Transducin/WD40 repeat-like superfamily protein	Zm00001d003272	Zm00001eb079390
GRMZM2G022645	2.863	1.223	-1.23065	9.44e-24	6.04e-24	NM_001147404	hypothetical protein LOC100272952 (LOC100272952), mRNA	30991389	AT2G23770.1	protein kinase family protein / peptidoglycan-binding LysM domain-containing protein	Zm00001d017613	Zm00001eb250700
GRMZM2G022679	0.39	2.386	2.60834	1.16e-31	6.1e-32	NA	NA	31034396	AT1G78440.1	Arabidopsis thaliana gibberellin 2-oxidase 1	Zm00001d043411	Zm00001eb152710
GRMZM2G022686	0.063	0.316	2.32446	0.000421763	0.000663405	NM_001154991	myb-related protein Myb4 (LOC100282078), mRNA	31036887	AT2G47460.1	myb domain protein 12	Zm00001d047671	Zm00001eb396390
GRMZM2G022730	0.033	0.376	3.81494	0.000196272	0.000298205	NA	NA	31036814			NA	Zm00001eb376580
GRMZM2G022763	3.57	7.843	1.14786	6.05e-47	2.38e-47	NP_001140768	hypothetical protein LOC100272843	30970797	AT4G36690.4	U2 snRNP auxilliary factor, large subunit, splicing factor	Zm00001d007632	Zm00001eb115220
GRMZM2G022828	1.546	0.043	-5.17095	2.19e-11	2.14e-11	NA	NA	31005045	AT1G05260.1	Peroxidase superfamily protein	NA	NA
GRMZM2G022974	0.513	1.35	1.39431	1.03e-06	1.31e-06	NP_001170019	hypothetical protein LOC100383929	30973790	AT3G59680.1		Zm00001d003175	Zm00001eb078580
GRMZM2G023049	2.256	5.393	1.25527	6.85e-36	3.31e-36	NA	NA	30987748	AT4G16070.1	Mono-/di-acylglycerol lipase, N-terminal;Lipase, class 3	Zm00001d012898	Zm00001eb211220
GRMZM2G023073	23.246	54.303	1.22091	9.66e-254	6.35e-255	NA	NA	31003150	AT4G27585.1	SPFH/Band 7/PHB domain-containing membrane-associated protein family	Zm00001d024540	Zm00001eb415710
GRMZM2G023110	24.923	50.106	1.00414	1.48e-288	8.32e-290	NP_001105207	atypical receptor-like kinase MARK	31006963	AT1G48480.1	receptor-like kinase 1	Zm00001d033745	Zm00001eb054960
GRMZM2G023204	1.806	5.74	1.66365	1.36e-48	5.21e-49	NM_001175280	hypothetical protein LOC100382546 (LOC100382546), mRNA	30974179	AT3G25250.1	AGC (cAMP-dependent, cGMP-dependent and protein kinase C) kinase family protein	Zm00001d003228	Zm00001eb079000
GRMZM2G023285	0.46	2	2.11192	6.07e-21	4.21e-21	NA	NA	31030728	AT5G19650.1	ovate family protein 8	Zm00001d043535	Zm00001eb154090
GRMZM2G023399	0.433	0.9	1.05617	0.000730438	0.0011799	NA	NA	31048836	AT2G21770.1	cellulose synthase A9	Zm00001d053979	Zm00001eb208950
GRMZM2G023471	0.61	0	-7.75503	9.43e-25	5.87e-25	NA	NA	30981051	AT1G80070.1	Pre-mRNA-processing-splicing factor	Zm00001d011048	Zm00001eb355640
GRMZM2G023591	2.12	4.863	1.19435	1.84e-15	1.53e-15	NP_001150253	ribonucleoprotein	31013515	AT4G09040.1	RNA-binding (RRM/RBD/RNP motifs) family protein	Zm00001d031258	Zm00001eb033450
GRMZM2G023755	48.326	119.42	1.30855	0	0	NP_001147246	LOC100280854	30979164	AT1G02610.1	RING/FYVE/PHD zinc finger superfamily protein	Zm00001d010031	Zm00001eb347470
GRMZM2G023786	2.943	0.98	-1.57738	6.13e-17	4.85e-17	NP_001151849	dnaJ-like protein	31032460	AT1G71000.1	Chaperone DnaJ-domain superfamily protein	Zm00001d044426	Zm00001eb161610
GRMZM2G023840	0.956	2.57	1.42482	7.65e-16	6.26e-16	NA	NA	30975654	AT5G66390.1	Peroxidase superfamily protein	Zm00001d009373	Zm00001eb342070
GRMZM2G023847	11.79	1.973	-2.58392	1.62e-95	3.36e-96	NP_001130720	hypothetical protein LOC100191824	31018470	AT2G32300.1	uclacyanin 1	Zm00001d031257	Zm00001eb033440
GRMZM2G023952	0.323	0.076	-2.04304	0.000105955	0.000156991	C4PJN6	Cytochrome P450 monooxygenase	31030193	AT2G26170.1	cytochrome P450, family 711, subfamily A, polypeptide 1	Zm00001d039697	Zm00001eb123090
GRMZM2G023986	0.066	0.21	1.6935	0.00033348	0.0005182	NA	NA	31051529	AT5G20950.2	Glycosyl hydrolase family protein	Zm00001d053982	Zm00001eb208980
GRMZM2G023999	0.216	0.756	1.86557	6.11e-10	6.37e-10	NM_001148776	hypothetical protein LOC100274417 (LOC100274417), mRNA	30979015	AT3G48810.1	Pentatricopeptide repeat (PPR) superfamily protein	Zm00001d010942	Zm00001eb354830
GRMZM2G024024	1.636	0.43	-1.93783	3.56e-23	2.31e-23	NP_001147941	protein kinase	30988247	AT2G33580.1	Protein kinase superfamily protein	Zm00001d015884	Zm00001eb236640
GRMZM2G024025	0.72	2.066	1.52011	3.8e-07	4.66e-07	NA	NA	31049464			NA	NA
GRMZM2G024038	2.296	0.84	-1.45808	1.75e-05	2.42e-05	NA	NA	31043994			NA	NA
GRMZM2G024109	3.41	1.136	-1.5881	5.19e-24	3.29e-24	NA	NA	31047753	AT3G54310.1		Zm00001d051060	Zm00001eb184490
GRMZM2G024144	0.06	0.716	3.56217	1.01e-10	1.01e-10	NA	NA	31027840	AT3G02600.1	lipid phosphate phosphatase 3	Zm00001d043947	Zm00001eb157460
GRMZM2G024221	1.133	0.32	-1.81246	0.000561549	0.000895284	NA	NA	31037699			NA	NA
GRMZM2G024331	0.48	0.12	-1.9913	5.2e-07	6.44e-07	NA	NA	31044726	AT5G52400.1	cytochrome P450, family 715, subfamily A, polypeptide 1	Zm00001d051863	Zm00001eb190850
GRMZM2G024345	0.28	1.73	2.62201	9.29e-12	8.93e-12	NP_001145488	hypothetical protein LOC100278884	30987616			NA	Zm00001eb220530
GRMZM2G024374	0.11	0.306	1.43354	0.000731034	0.00118092	NA	NA	31018342	AT3G63480.2	ATP binding microtubule motor family protein	Zm00001d034853	Zm00001eb064550
GRMZM2G024551	0	3.046	6.81494	1.8e-14	1.55e-14	NP_001144682	hypothetical protein LOC100277712	31032046	AT1G52720.1		Zm00001d039648	Zm00001eb122670
GRMZM2G024668	75.01	294.326	1.96152	0	0	C4J3K8	Putative uncharacterized protein	31011278	AT5G56030.1	heat shock protein 81-2	Zm00001d031332	Zm00001eb034130
GRMZM2G024686	6.076	12.786	1.07009	1.57e-67	4.47e-68	C4IZ68	Aspartokinase (EC 2.7.2.4)	31016785	AT5G13280.1	aspartate kinase 1	Zm00001d034851	Zm00001eb064530
GRMZM2G024718	7.236	19.456	1.42321	2.8e-160	3.31e-161	NP_001148098	heat shock 70 kDa protein 1	31040374	AT2G32120.2	heat-shock protein 70T-2	Zm00001d048073	Zm00001eb400020
GRMZM2G024733	4.14	10.59	1.35004	1.41e-68	3.96e-69	NP_001159199	hypothetical protein LOC100304285	31033812	AT2G41050.1	PQ-loop repeat family protein / transmembrane family protein	Zm00001d040340	Zm00001eb128150
GRMZM2G024739	5.516	2.883	-1.00586	2.67e-31	1.42e-31	NP_001170477	cryptochrome 1	30986858	AT4G08920.1	cryptochrome 1	Zm00001d016915	Zm00001eb244770
GRMZM2G024827	0.676	5.976	3.14144	2.23e-15	1.85e-15	NA	NA	31029765	AT2G38870.1	Serine protease inhibitor, potato inhibitor I-type family protein	Zm00001d041830	Zm00001eb138720
GRMZM2G024993	2126.83	973.91	-1.12794	0	0	P04713	Granule-bound starch synthase 1, chloroplastic/amyloplastic Precursor (EC 2.4.1.242)(Granule-bound starch synthase I)(GBSS-I)	31039854	AT1G32900.1	UDP-Glycosyltransferase superfamily protein	Zm00001d045462	Zm00001eb378140
GRMZM2G024996	32.926	5.23	-2.65769	1.58e-292	8.74e-294	NA	NA	31042718			Zm00001d047621	Zm00001eb395990
GRMZM2G025105	1.506	0.246	-2.62468	4.49e-15	3.78e-15	NP_001147231	polygalacturonase inhibitor	31024232	AT5G06860.1	polygalacturonase inhibiting protein 1	Zm00001d035753	Zm00001eb267480
GRMZM2G025164	4.483	9.403	1.04854	1.13e-49	4.25e-50	C0PEV9	Putative uncharacterized protein	30992243	AT5G28150.1	Plant protein of unknown function (DUF868)	Zm00001d013042	NA
GRMZM2G025171	0.48	0.176	-1.44697	0.000363251	0.000566742	NP_001148315	ATP synthase delta chain	31045633	AT4G09650.1	ATP synthase delta-subunit gene	Zm00001d052242	Zm00001eb194350
GRMZM2G025175	1.15	2.95	1.3546	2.38e-10	2.44e-10	NP_001131377	hypothetical protein LOC100192702	30980415	AT1G29140.1	Pollen Ole e 1 allergen and extensin family protein	Zm00001d010422	Zm00001eb350470
GRMZM2G025190	1.75	32.26	4.20136	0	0	B6T033	Glutathione S-transferase GSTU6	31010683	AT1G10360.1	glutathione S-transferase TAU 18	Zm00001d029699	Zm00001eb021600
GRMZM2G025250	1.083	2.846	1.38959	1.74e-18	1.31e-18	NA	NA	31035979	AT5G19160.1	TRICHOME BIREFRINGENCE-LIKE 11	Zm00001d044695	Zm00001eb163990
GRMZM2G025370	0.19	0.503	1.42762	2.26e-05	3.15e-05	NA	NA	31042300	AT3G47680.1	DNA binding	Zm00001d047505	Zm00001eb394990
GRMZM2G025451	9.456	22.616	1.25499	8.77e-167	9.93e-168	C4J723	Putative uncharacterized protein	31030426	AT5G63200.1	tetratricopeptide repeat (TPR)-containing protein	Zm00001d042450	Zm00001eb144210
GRMZM2G025611	0.076	0.326	2.06203	1.64e-07	1.97e-07	NA	NA	31024000	AT3G53720.1	cation/H+ exchanger 20	Zm00001d035631	Zm00001eb266600
GRMZM2G025648	0.886	2.603	1.56694	3.42e-13	3.09e-13	NP_001132373	hypothetical protein LOC100193818	31006326	AT1G73885.1		Zm00001d033717	Zm00001eb054790
GRMZM2G025659	0.1	1.083	3.48871	2.21e-14	1.91e-14	NP_001132271	hypothetical protein LOC100193707	31033436	AT4G12830.1	alpha/beta-Hydrolases superfamily protein	Zm00001d042345	Zm00001eb143310
GRMZM2G025703	46.77	102.923	1.15168	0	0	NA	NA	31027786			Zm00001d042613	Zm00001eb145630
GRMZM2G025763	5940.07	305.11	-4.28628	0	0	NA	NA	30994427			Zm00001d019162	Zm00001eb303180
GRMZM2G025793	2.096	0.256	-3.02484	1.14e-16	9.09e-17	NA	NA	31014584	AT3G22490.1	Seed maturation protein	Zm00001d034003	Zm00001eb057130
GRMZM2G025806	4.64	11.093	1.25732	2.56e-44	1.06e-44	NP_001132552	hypothetical protein LOC100194017	31051578	AT3G12760.1		Zm00001d052270	Zm00001eb194650
GRMZM2G025857	1.05	0.486	-1.11516	0.000181889	0.000275542	NP_001152643	late embryogenesis abundant protein D-34	31009614	AT3G22490.1	Seed maturation protein	Zm00001d034002	Zm00001eb057120
GRMZM2G025860	0.493	1.126	1.1863	3.06e-14	2.66e-14	NP_001169993	hypothetical protein LOC100383898	31033072	AT3G28345.1	ABC transporter family protein	Zm00001d043599	Zm00001eb154470
GRMZM2G025895	2.426	1.12	-1.12115	2.73e-10	2.81e-10	NP_001132026	hypothetical protein LOC100193434	30999928	AT4G23810.1	WRKY family transcription factor	Zm00001d020137	Zm00001eb310270
GRMZM2G025936	2.416	0.773	-1.64284	1.07e-06	1.36e-06	NA	NA	31050830	AT2G04900.1		Zm00001d050535	Zm00001eb181090
GRMZM2G026043	12.04	28.943	1.26243	4.8e-231	3.53e-232	NP_001159134	hypothetical protein LOC100304212	31046107	AT2G32850.2	Protein kinase superfamily protein	Zm00001d050925	Zm00001eb183460
GRMZM2G026050	4.793	2.103	-1.0882	5.6e-15	4.73e-15	NP_001130709	hypothetical protein LOC100191813	30974144	AT5G47310.1	PPPDE putative thiol peptidase family protein	Zm00001d002758	Zm00001eb074880
GRMZM2G026083	0.143	0	-4.8993	4.91e-05	7.07e-05	NA	NA	30996513	AT3G14470.1	NB-ARC domain-containing disease resistance protein	Zm00001d018685	Zm00001eb298830
GRMZM2G026095	0.43	1.256	1.54524	3.23e-08	3.7e-08	NA	NA	30971536	AT3G48700.1	carboxyesterase 13	Zm00001d005910	Zm00001eb100960
GRMZM2G026131	0.013	0.743	5.92358	7.11e-16	5.81e-16	NA	NA	31024918	AT1G80360.1	Pyridoxal phosphate (PLP)-dependent transferases superfamily protein	Zm00001d035143	NA
GRMZM2G026143	40.306	4.233	-3.25436	7.99e-229	5.98e-230	NA	NA	31042362			Zm00001d046474	Zm00001eb386080
GRMZM2G026151	1.216	0.356	-1.7663	1.73e-15	1.43e-15	NP_001147981	protein kinase	31047203	AT2G33580.1	Protein kinase superfamily protein	Zm00001d053695	Zm00001eb206220
GRMZM2G026157	0.5	2.023	2.00759	2.29e-08	2.6e-08	NA	NA	30983328	AT3G20910.1	nuclear factor Y, subunit A9	Zm00001d013501	Zm00001eb216950
GRMZM2G026176	2.116	7.776	1.87344	2.01e-66	5.85e-67	NA	NA	31014969	AT5G26770.2		Zm00001d033394	Zm00001eb052040
GRMZM2G026180	9.813	23.886	1.28867	1.27e-142	1.71e-143	NP_001140533	hypothetical protein LOC100272598	30988552	AT2G40090.1	ABC2 homolog 9	Zm00001d013499	Zm00001eb216930
GRMZM2G026309	5.016	11.896	1.20451	4.57e-116	7.72e-117	NA	NA	30966632	AT4G27060.1	ARM repeat superfamily protein	Zm00001d006504	Zm00001eb106100
GRMZM2G026447	4.463	12.57	1.49156	1.48e-111	2.62e-112	NP_001148060	MAC/Perforin domain containing protein	31050053	AT1G14780.1	MAC/Perforin domain-containing protein	Zm00001d050518	Zm00001eb180480
GRMZM2G026459	0.613	1.763	1.62964	3.31e-17	2.59e-17	NA	NA	31046836	AT1G33440.1	Major facilitator superfamily protein	Zm00001d049349	Zm00001eb170950
GRMZM2G026597	1.34	0.233	-2.53494	6.59e-19	4.88e-19	NA	NA	31027802	AT4G10750.1	Phosphoenolpyruvate carboxylase family protein	Zm00001d042255	NA
GRMZM2G026676	0.466	8.82	4.23888	3.78e-78	9.43e-79	NA	NA	31053057			NA	NA
GRMZM2G026783	1.8	3.816	1.08287	4.23e-09	4.61e-09	NP_001144930	hypothetical protein LOC100278056	31033547	AT2G30230.1		Zm00001d039735	Zm00001eb123380
GRMZM2G026807	8.533	18.283	1.09544	1.04e-78	2.59e-79	NP_001142197	hypothetical protein LOC100274365	31008281	AT5G61410.2	D-ribulose-5-phosphate-3-epimerase	Zm00001d027841	Zm00001eb005330
GRMZM2G026855	28.27	13.84	-1.034	1.17e-87	2.62e-88	NP_001141204	hypothetical protein LOC100273291	31030160	AT2G43870.1	Pectin lyase-like superfamily protein	Zm00001d042555	Zm00001eb145100
GRMZM2G026884	0.396	0	-5.09171	1.42e-05	1.96e-05	NA	NA	31004136	AT5G51570.1	SPFH/Band 7/PHB domain-containing membrane-associated protein family	NA	NA
GRMZM2G026910	0.566	1.72	1.5917	4e-08	4.6e-08	NP_001150934	LOC100284567	31013641	AT3G55240.1	Plant protein 1589 of unknown function	Zm00001d028675	NA
GRMZM2G026918	3.883	14.336	1.88282	3.49e-122	5.56e-123	NP_001167803	hypothetical protein LOC100381501	30973371	AT3G23910.1		Zm00001d004020	Zm00001eb085830
GRMZM2G026922	1.133	3.23	1.51008	8.01e-38	3.72e-38	NA	NA	31050195	AT4G25170.1	Uncharacterised conserved protein (UCP012943)	Zm00001d051360	Zm00001eb186540
GRMZM2G026930	10.83	4.95	-1.13691	1.68e-42	7.16e-43	P51108	Dihydroflavonol-4-reductase (DFR)(EC 1.1.1.219)(Dihydrokaempferol 4-reductase)	31029059	AT5G42800.1	dihydroflavonol 4-reductase	Zm00001d044122	Zm00001eb159020
GRMZM2G026939	264.946	43.316	-2.61577	0	0	A8HNF9	Z1A alpha zein protein Fragment	31046010			Zm00001d049476	Zm00001eb171970
GRMZM2G026980	15.216	6.673	-1.21821	3.85e-73	1.03e-73	NP_001105367	xyloglucan endotransglycosylase homolog1	30990611	AT4G25810.1	xyloglucan endotransglycosylase 6	Zm00001d014614	Zm00001eb226470
GRMZM2G027016	0.286	0.07	-2.09195	6.52e-05	9.49e-05	NP_001146663	hypothetical protein LOC100280263	30978522	AT1G47530.1	MATE efflux family protein	Zm00001d012663	Zm00001eb370200
GRMZM2G027052	0.406	0.04	-3.26543	8.1e-07	1.02e-06	NA	NA	31052203	AT4G17350.1	Plant protein of unknown function (DUF828) with plant pleckstrin homology-like region	Zm00001d051361	Zm00001eb186550
GRMZM2G027098	5.87	1.673	-1.81363	7.22e-40	3.23e-40	Q9ATL9	Aquaporin TIP2-1 (Tonoplast intrinsic protein 2-1)(ZmTIP2-1)(ZmTIP2;1)	31047012	AT5G47450.1	tonoplast intrinsic protein 2;3	Zm00001d051362	Zm00001eb186560
GRMZM2G027135	1.76	3.556	1.00246	4.38e-12	4.15e-12	NP_001141690	hypothetical protein LOC100273819	30992389	AT3G23255.2		Zm00001d014080	Zm00001eb222220
GRMZM2G027167	0.956	0.31	-1.63787	0.000152458	0.000229149	NA	NA	31037662	AT5G46900.1	Bifunctional inhibitor/lipid-transfer protein/seed storage 2S albumin superfamily protein	Zm00001d047115	Zm00001eb391650
GRMZM2G027309	2.69	7.553	1.47601	1.01e-53	3.55e-54	NP_001146652	hypothetical protein LOC100280252	31027199	AT1G25580.1	NAC (No Apical Meristem) domain transcriptional regulator superfamily protein	NA	Zm00001eb280480
GRMZM2G027333	1.12	0.363	-1.56918	3.57e-11	3.51e-11	NP_001145198	hypothetical protein LOC100278452	30983006	AT3G13810.1	indeterminate(ID)-domain 11	Zm00001d011223	Zm00001eb357220
GRMZM2G027351	0.563	2.39	2.07577	1.46e-36	6.95e-37	NA	NA	30993155	AT5G04870.1	calcium dependent protein kinase 1	Zm00001d013105	Zm00001eb213240
GRMZM2G027385	0.583	0	-7.59693	1.22e-22	8.03e-23	NP_001130532	hypothetical protein LOC100191631	31038116	AT3G13750.1	beta galactosidase 1	Zm00001d046357	Zm00001eb385210
GRMZM2G027663	10.593	25.626	1.1836	8.85e-140	1.21e-140	NP_001151805	LOC100285440	31016177	AT2G29630.2	thiaminC	Zm00001d033383	Zm00001eb051950
GRMZM2G027688	0.363	2.65	2.85261	2.43e-32	1.26e-32	NA	NA	31015283	AT3G06190.1	BTB-POZ and MATH domain 2	NA	Zm00001eb047620
GRMZM2G027697	0.326	0.013	-4.45185	1.79e-06	2.29e-06	Q9SQE0	R2R3MYB-domain protein Fragment	30988254	AT4G13480.1	myb domain protein 79	Zm00001d017243	Zm00001eb247370
GRMZM2G027726	2.366	5.763	1.28305	9.43e-22	6.37e-22	NP_001146252	hypothetical protein LOC100279826	31052815	AT5G47120.1	BAX inhibitor 1	Zm00001d053952	Zm00001eb208690
GRMZM2G027737	3.493	7.946	1.18436	6.71e-30	3.69e-30	NP_001132388	hypothetical protein LOC100193834	30980637	AT3G17120.2		Zm00001d009131	Zm00001eb340400
GRMZM2G027741	36.05	76.946	1.09561	5.01e-305	2.63e-306	NP_001148639	protein transporter	30983768	AT5G16880.2	Target of Myb protein 1	Zm00001d017704	Zm00001eb251410
GRMZM2G027782	0	0.43	6.36514	3.23e-11	3.17e-11	NP_001130136	hypothetical protein LOC100191230	30975436	AT2G33160.1	glycoside hydrolase family 28 protein / polygalacturonase (pectinase) family protein	Zm00001d009341	Zm00001eb341870
GRMZM2G027825	29.913	72.733	1.2783	0	0	NP_001159324	hypothetical protein LOC100304417	30984073	AT5G06390.1	FASCICLIN-like arabinogalactan protein 17 precursor	Zm00001d013108	Zm00001eb213260
GRMZM2G027847	0.223	1.23	2.44055	3.22e-05	4.55e-05	NA	NA	31039081	AT1G74055.1		Zm00001d045957	Zm00001eb382200
GRMZM2G027867	5.61	17.86	1.35929	2.57e-106	4.76e-107	NP_001144998	hypothetical protein LOC100278159	31036356	AT2G32590.1		Zm00001d044581	Zm00001eb162990
GRMZM2G027958	3.786	1.013	-1.90835	1.02e-40	4.51e-41	NP_001142196	hypothetical protein LOC100274364	31042008	AT2G31880.1	Leucine-rich repeat protein kinase family protein	Zm00001d045785	Zm00001eb380860
GRMZM2G027962	0.226	0.993	2.12656	8.04e-06	1.08e-05	C4JAB7	Putative uncharacterized protein	31022203			NA	NA
GRMZM2G027976	1.29	2.973	1.20443	1.84e-15	1.53e-15	NP_001140593	hypothetical protein LOC100272663	31032946	AT2G42380.2	Basic-leucine zipper (bZIP) transcription factor family protein	Zm00001d043420	Zm00001eb152810
GRMZM2G028104	1.036	0.423	-1.29407	1.57e-07	1.87e-07	NP_001149738	3-N-debenzoyl-2-deoxytaxol N-benzoyltransferase	31004431	AT3G62160.1	HXXXD-type acyl-transferase family protein	Zm00001d024763	Zm00001eb417450
GRMZM2G028188	0.076	0.816	3.49691	1.07e-08	1.2e-08	NA	NA	30988418	AT5G06490.1	RING/U-box superfamily protein	Zm00001d013110	Zm00001eb213300
GRMZM2G028219	1.603	3.953	1.29938	4.46e-12	4.23e-12	NA	NA	30992348	AT2G18980.1	Peroxidase superfamily protein	NA	Zm00001eb240150
GRMZM2G028306	0.88	0.256	-1.78952	3.48e-09	3.78e-09	NA	NA	31000683	AT1G70080.1	Terpenoid cyclases/Protein prenyltransferases superfamily protein	Zm00001d024211	Zm00001eb412990
GRMZM2G028307	32.8	124.176	1.91746	0	0	NM_001177192	hypothetical protein LOC100384721 (LOC100384721), mRNA	31001061	AT3G26380.1	Melibiase family protein	Zm00001d023715	Zm00001eb409230
GRMZM2G028325	0.156	0.64	2.08788	1.09e-08	1.22e-08	Q19KC1	Aquaporin NIP2-1 (NOD26-like intrinsic protein 2-1)(ZmNIP2-1)(ZmNIP2;1)	30992470	AT4G10380.1	NOD26-like intrinsic protein 5;1	Zm00001d018037	Zm00001eb254540
GRMZM2G028346	40.836	105.766	1.36068	0	0	NA	NA	30980602	AT2G27020.1	20S proteasome alpha subunit G1	Zm00001d012546	Zm00001eb369210
GRMZM2G028353	7.396	17.916	1.27592	3.87e-234	2.79e-235	NP_001146633	hypothetical protein LOC100280232	30966811	AT5G64740.1	cellulose synthase 6	Zm00001d005451	Zm00001eb096900
GRMZM2G028386	3.303	1.543	-1.10186	2.74e-14	2.38e-14	NA	NA	31008743	AT5G18450.1	Integrase-type DNA-binding superfamily protein	Zm00001d031861	Zm00001eb038660
GRMZM2G028389	0.023	2.81	6.85725	1.69e-28	9.62e-29	NA	NA	31009351	AT1G07060.1		Zm00001d030193	Zm00001eb025660
GRMZM2G028397	0.753	0.346	-1.11674	4.59e-05	6.59e-05	NA	NA	30990749	AT1G76500.1	Predicted AT-hook DNA-binding family protein	Zm00001d017825	Zm00001eb252580
GRMZM2G028438	2.216	0.913	-1.28418	2.89e-17	2.26e-17	NP_001147939	chitin-inducible gibberellin-responsive protein 2	31043753	AT5G52510.1	SCARECROW-like 8	Zm00001d051461	Zm00001eb187310
GRMZM2G028492	1.533	3.19	1.05636	5.11e-16	4.16e-16	NP_001152208	zinc finger C-x8-C-x5-C-x3-H type family protein	31004580	AT1G19860.1	Zinc finger C-x8-C-x5-C-x3-H type family protein	Zm00001d026536	Zm00001eb433000
GRMZM2G028535	3.373	9.893	1.5507	3.09e-126	4.74e-127	NP_001147111	LOC100280719	30976851	AT3G55610.1	delta 1-pyrroline-5-carboxylate synthase 2	Zm00001d012391	Zm00001eb367740
GRMZM2G028556	1.033	0.236	-2.24085	1.72e-08	1.94e-08	NP_001105593	glutathione transferase7	31035427	AT3G09270.1	glutathione S-transferase TAU 8	Zm00001d042104	Zm00001eb141080
GRMZM2G028604	1.44	0.426	-1.76094	7.03e-17	5.57e-17	NP_001147925	HT1 protein kinase	31042186	AT1G62400.1	Protein kinase superfamily protein	Zm00001d046643	Zm00001eb387440
GRMZM2G028640	23.443	47.71	1.02137	2.64e-74	6.93e-75	NM_001156904	enzyme of the cupin superfamily (LOC100284006), mRNA	30969988	AT4G10300.1	RmlC-like cupins superfamily protein	Zm00001d003552	Zm00001eb081750
GRMZM2G028677	2.663	1.046	-1.34997	1.08e-18	8.04e-19	NP_001151365	trans-cinnamate 4-monooxygenase	30986326	AT2G30490.1	cinnamate-4-hydroxylase	Zm00001d016471	Zm00001eb240910
GRMZM2G028685	0.79	3.226	2.02499	6.47e-46	2.59e-46	NP_001130307	hypothetical protein LOC100191401	30982220			Zm00001d011895	Zm00001eb363260
GRMZM2G028733	0.55	2.833	2.36303	9.06e-37	4.3e-37	NA	NA	30981426	AT3G21280.1	ubiquitin-specific protease 7	NA	Zm00001eb356540
GRMZM2G028763	5.046	16.093	1.66734	3.77e-125	5.82e-126	NP_001151176	membrane related protein-like	30987419	AT3G13062.2	Polyketide cyclase/dehydrase and lipid transport superfamily protein	Zm00001d016472	Zm00001eb240920
GRMZM2G028796	3.233	1.266	-1.35195	2.7e-34	1.34e-34	NA	NA	31039025	AT2G44900.1	ARABIDILLO-1	Zm00001d000042	Zm00001eb390940
GRMZM2G028821	2.946	0.65	-2.20619	2.49e-21	1.71e-21	NP_001104997	LOC541848	31009725	AT1G10370.1	Glutathione S-transferase family protein	Zm00001d029706	Zm00001eb021690
GRMZM2G028926	1.346	0.35	-1.93975	4.18e-21	2.88e-21	NA	NA	31016282	AT5G04870.1	calcium dependent protein kinase 1	Zm00001d034372	Zm00001eb060110
GRMZM2G028982	0.786	0.116	-2.76646	2.97e-11	2.91e-11	NP_001132774	hypothetical protein LOC100194263	30982682	AT2G18500.1	ovate family protein 7	Zm00001d011410	NA
GRMZM2G029000	0	0.31	4.86358	6.34e-05	9.22e-05	NA	NA	31017722			NA	Zm00001eb007120
GRMZM2G029038	1.19	2.816	1.24712	3.54e-08	4.06e-08	NA	NA	31041868	AT1G55300.2	TBP-associated factor 7	Zm00001d047596	Zm00001eb395740
GRMZM2G029048	25.86	12.403	-1.06696	2.43e-157	2.93e-158	NP_001143304	hypothetical protein LOC100275863	30985727	AT2G37040.1	PHE ammonia lyase 1	Zm00001d017275	Zm00001eb247630
GRMZM2G029079	2.99	6.483	1.11443	1.63e-17	1.26e-17	NA	NA	30966701	AT3G44110.1	DNAJ homologue 3	Zm00001d004840	Zm00001eb091890
GRMZM2G029082	4.106	2.033	-1.01859	2.82e-29	1.57e-29	NP_001169644	hypothetical protein LOC100383525	30996753	AT3G05270.1	Plant protein of unknown function (DUF869)	Zm00001d021579	Zm00001eb322310
GRMZM2G029141	0.033	0.343	3.31574	3.22e-05	4.56e-05	NP_001141764	hypothetical protein LOC100273900	30974488	AT3G08980.1	Peptidase S24/S26A/S26B/S26C family protein	Zm00001d004414	Zm00001eb088510
GRMZM2G029184	13.04	28.636	1.13109	1.5e-78	3.72e-79	NP_001148657	fiber protein Fb34	31048307	AT1G68220.1	Protein of unknown function (DUF1218)	Zm00001d050182	Zm00001eb178030
GRMZM2G029385	3.096	22.54	2.86048	5.81e-170	6.44e-171	NP_001148450	mitochondrial import inner membrane translocase subunit TIM14	31014421	AT2G35795.1	Chaperone DnaJ-domain superfamily protein	Zm00001d034270	Zm00001eb059310
GRMZM2G029455	0.686	3.08	2.1638	9.25e-18	7.12e-18	NA	NA	31023163	AT4G15800.1	ralf-like 33	Zm00001d036706	Zm00001eb274920
GRMZM2G029475	0	0.173	4.72567	0.000138677	0.000207557	NA	NA	30971666	AT5G42860.1		Zm00001d002905	Zm00001eb076230
GRMZM2G029486	7.186	19.903	1.46656	5.96e-120	9.69e-121	NP_001131943	hypothetical protein LOC100193335	30967979	AT1G09630.1	RAB GTPase 11C	Zm00001d005495	Zm00001eb097220
GRMZM2G029506	2.263	7.803	1.6208	1.41e-99	2.79e-100	NA	NA	31020692	AT1G59870.1	ABC-2 and Plant PDR ABC-type transporter family protein	Zm00001d036986	Zm00001eb277540
GRMZM2G029531	0.23	2.016	3.13871	1.73e-27	1e-27	NA	NA	30971061			Zm00001d004004	NA
GRMZM2G029537	15.246	7.146	-1.17446	1.14e-63	3.45e-64	NP_001145281	hypothetical protein LOC100278577	31029297			NA	Zm00001eb134170
GRMZM2G029543	48.166	101.556	1.07254	0	0	NP_001150334	malonyl CoA-acyl carrier protein transacylase	31018670	AT2G30200.1	catalytics;transferases;[acyl-carrier-protein] S-malonyltransferases;binding	Zm00001d028787	Zm00001eb013760
GRMZM2G029609	0.426	1.03	1.26876	3.87e-05	5.52e-05	NA	NA	31001102	AT4G02100.1	Heat shock protein DnaJ with tetratricopeptide repeat	Zm00001d025194	Zm00001eb420810
GRMZM2G029623	7.98	18.79	1.23232	1.38e-33	6.97e-34	NP_001151304	RING-H2 finger protein ATL2I	30994790	AT5G06490.1	RING/U-box superfamily protein	Zm00001d018823	Zm00001eb300290
GRMZM2G029641	1.826	0.87	-1.07531	8.28e-10	8.69e-10	NA	NA	31002895	AT4G12910.1	serine carboxypeptidase-like 20	Zm00001d025195	Zm00001eb420820
GRMZM2G029690	0	1.193	6.87696	5.45e-15	4.6e-15	NP_001145446	hypothetical protein LOC100278825	31038686	AT1G78420.2	RING/U-box superfamily protein	Zm00001d046859	Zm00001eb389010
GRMZM2G029722	0	0.253	4.79627	9.37e-05	0.000138182	NA	NA	30996436	AT5G59240.1	Ribosomal protein S8e family protein	Zm00001d019805	Zm00001eb307930
GRMZM2G029810	3.346	0.296	-3.51565	5.54e-52	2.01e-52	NP_001169846	hypothetical protein LOC100383738	30990735			Zm00001d017087	Zm00001eb246050
GRMZM2G029824	1.383	0.69	-1.15602	7.42e-07	9.3e-07	NP_001152366	LOC100286006	31014669	AT1G01820.1	peroxin 11c	Zm00001d027366	Zm00001eb001170
GRMZM2G029833	0	4.086	9.26176	7.69e-57	2.57e-57	NP_001168568	hypothetical protein LOC100382351	30976776			Zm00001d011165	Zm00001eb356740
GRMZM2G029850	1.013	3.343	1.83467	3.96e-27	2.32e-27	NP_001144028	hypothetical protein LOC100276850	30984787			Zm00001d017642	Zm00001eb250940
GRMZM2G029863	1.506	0.556	-1.43776	4.54e-14	3.97e-14	NP_001149344	protein binding protein	31039823	AT5G07220.1	BCL-2-associated athanogene 3	Zm00001d045513	Zm00001eb378640
GRMZM2G029951	6.646	21.49	1.68873	0	0	D2XBY1	Putative uncharacterized protein Fragment	30989955	AT1G63440.1	heavy metal atpase 5	Zm00001d015829	Zm00001eb236270
GRMZM2G029956	0.673	2.65	1.98175	3.69e-08	4.25e-08	NA	NA	31035422			Zm00001d040985	NA
GRMZM2G029979	0.273	0.083	-1.70251	0.000908022	0.00148179	NA	NA	30991045	AT5G06839.3	bZIP transcription factor family protein	Zm00001d015845	Zm00001eb236380
GRMZM2G030036	0	0.08	4.44721	0.000552104	0.00087917	NP_001104862	NAS2 protein	31017041	AT1G56430.1	nicotianamine synthase 4	Zm00001d028888	Zm00001eb014700
GRMZM2G030099	1.36	12.273	3.19175	9.78e-181	1.01e-181	NP_001130583	hypothetical protein LOC100191682	31040187	AT4G30850.1	heptahelical transmembrane protein2	Zm00001d046852	Zm00001eb388960
GRMZM2G030106	0.64	6.83	3.6202	2.92e-158	3.5e-159	NA	NA	31043974	AT5G63420.1	RNA-metabolising metallo-beta-lactamase family protein	Zm00001d051455	Zm00001eb187210
GRMZM2G030123	11.186	28.96	1.04249	7.43e-90	1.62e-90	NP_001142173	hypothetical protein LOC100274340	31023753	AT4G29100.1	basic helix-loop-helix (bHLH) DNA-binding superfamily protein	Zm00001d037771	Zm00001eb284290
GRMZM2G030167	152.276	332.643	1.12403	0	0	NP_001141326	hypothetical protein LOC100273417	30975491	AT4G11150.1	vacuolar ATP synthase subunit E1	Zm00001d011504	Zm00001eb359540
GRMZM2G030216	0.013	0.403	5.09505	1.54e-09	1.64e-09	C4J4Q1	Putative uncharacterized protein	31038754	AT3G30340.1	nodulin MtN21 /EamA-like transporter family protein	Zm00001d045567	Zm00001eb379160
GRMZM2G030240	0.496	1.6	1.68275	7.93e-10	8.32e-10	NP_001144961	hypothetical protein LOC100278102	31046774	AT5G62140.1		Zm00001d051453	Zm00001eb187200
GRMZM2G030312	13.746	33.2	1.26957	4.21e-135	6.03e-136	NP_001140305	hypothetical protein LOC100272350	30966558	AT4G26780.1	Co-chaperone GrpE family protein	Zm00001d005513	Zm00001eb097390
GRMZM2G030384	32.096	79.84	1.28747	0	0	NP_001168627	hypothetical protein LOC100382413	30979072	AT3G18060.1	transducin family protein / WD-40 repeat family protein	Zm00001d008517	Zm00001eb334960
GRMZM2G030403	0.403	0.97	1.25551	0.000122323	0.000182246	NA	NA	31005755	AT2G38090.1	Duplicated homeodomain-like superfamily protein	Zm00001d024814	Zm00001eb417880
GRMZM2G030444	0.33	1.7	2.36679	9.46e-15	8.05e-15	NA	NA	30967580	AT2G01770.1	vacuolar iron transporter 1	Zm00001d005715	Zm00001eb099150
GRMZM2G030465	3.776	15.603	2.06682	6.08e-97	1.24e-97	NP_001147838	IAA9 - auxin-responsive Aux/IAA family member	30989307	AT2G33310.2	auxin-induced protein 13	Zm00001d018414	Zm00001eb258220
GRMZM2G030494	7.996	22.94	1.51734	2.27e-65	6.69e-66	NA	NA	31006842	AT2G43560.1	FKBP-like peptidyl-prolyl cis-trans isomerase family protein	Zm00001d031696	Zm00001eb037280
GRMZM2G030583	0.11	0.373	1.84718	2.58e-05	3.63e-05	NP_001106050	monoterpene synthase	31023934	AT5G23960.1	terpene synthase 21	Zm00001d037092	Zm00001eb278400
GRMZM2G030688	0.96	14.75	3.93644	6.85e-178	7.16e-179	NA	NA	30980692	AT3G07350.1	Protein of unknown function (DUF506)	Zm00001d012069	Zm00001eb364870
GRMZM2G030772	0.353	0.06	-2.54496	0.000488293	0.000772671	NA	NA	31044886	AT5G39110.1	RmlC-like cupins superfamily protein	Zm00001d049418	Zm00001eb171500
GRMZM2G030814	0.16	1.81	3.46589	5.49e-33	2.81e-33	NA	NA	31028990	AT2G01170.1	bidirectional amino acid transporter 1	Zm00001d042134	Zm00001eb141430
GRMZM2G030858	7.823	17.67	1.16766	2.37e-89	5.2e-90	NA	NA	30990546	AT5G50970.1	transducin family protein / WD-40 repeat family protein	Zm00001d012839	Zm00001eb210690
GRMZM2G030880	4.626	12.573	1.43701	2.44e-76	6.25e-77	NP_001145362	hypothetical protein LOC100278698	31012138	AT3G53470.2		Zm00001d028707	Zm00001eb013060
GRMZM2G030882	0.58	1.456	1.33409	6.54e-11	6.52e-11	NP_001147912	calmodulin binding protein	31037342	AT4G14750.1	IQ-domain 19	Zm00001d048437	Zm00001eb403360
GRMZM2G030955	3.543	8.346	1.22761	1.18e-33	5.99e-34	NP_001147578	RING zinc finger protein-like	31009365	AT3G29270.2	RING/U-box superfamily protein	Zm00001d029560	Zm00001eb020360
GRMZM2G031200	20.416	4.993	-2.03468	7.31e-175	7.83e-176	B6SYI8	Putative uncharacterized protein	31021578	AT4G28500.1	NAC domain containing protein 73	Zm00001d039004	Zm00001eb295810
GRMZM2G031204	0.053	25.076	9.03796	3.88e-196	3.55e-197	NP_001147619	FK506-binding protein 2-1	30980863	AT5G48580.1	FK506- and rapamycin-binding protein 15 kD-2	Zm00001d012064	Zm00001eb364840
GRMZM2G031257	0.243	0.063	-1.93995	0.000274539	0.000422739	NM_001152401	hypothetical protein LOC100279388 (LOC100279388), mRNA	30990536	AT5G58003.1	C-terminal domain phosphatase-like 4	Zm00001d018372	Zm00001eb257780
GRMZM2G031278	0.31	0.066	-2.21481	6.39e-05	9.3e-05	NA	NA	31001767	AT1G18740.1	Protein of unknown function (DUF793)	Zm00001d023522	Zm00001eb407670
GRMZM2G031308	19.566	102.24	2.40383	0	0	NP_001149653	seed maturation protein	31030324	AT4G23630.1	VIRB2-interacting protein 1	Zm00001d043551	Zm00001eb153940
GRMZM2G031311	2.066	4.233	1.03294	4.96e-24	3.15e-24	NP_001130297	hypothetical protein LOC100191391	31021367	AT1G78570.1	rhamnose biosynthesis 1	Zm00001d037784	Zm00001eb284390
GRMZM2G031329	0.793	0.256	-1.63828	5.04e-06	6.69e-06	NP_001168222	hypothetical protein LOC100381981	30971097	AT4G20780.1	calmodulin like 42	Zm00001d007181	Zm00001eb111620
GRMZM2G031331	0.023	0.273	3.81494	2.59e-07	3.14e-07	NP_001105527	barley mlo defense gene homolog3	30967028	AT2G44110.2	Seven transmembrane MLO family protein	Zm00001d003569	Zm00001eb081900
GRMZM2G031354	0.266	3.27	3.60921	3.26e-43	1.37e-43	NP_001152394	36.4 kDa proline-rich protein	31004373	AT3G22142.1	Bifunctional inhibitor/lipid-transfer protein/seed storage 2S albumin superfamily protein	Zm00001d026282	Zm00001eb430720
GRMZM2G031404	0.113	0.693	2.61344	4e-05	5.72e-05	NA	NA	31022443			NA	NA
GRMZM2G031447	1.176	0.543	-1.1217	2.77e-06	3.62e-06	NP_001149748	LOC100283375	31039958	AT5G16080.1	carboxyesterase 17	Zm00001d047883	Zm00001eb398250
GRMZM2G031586	49.653	138.92	1.47646	0	0	NP_001152907	hypothetical protein LOC100275048	31000567			Zm00001d026278	Zm00001eb430680
GRMZM2G031607	9.366	18.983	1.01635	7.3e-32	3.84e-32	NA	NA	30980709	AT1G30070.2	SGS domain-containing protein	Zm00001d012710	Zm00001eb370650
GRMZM2G031615	0.1	20.303	7.84508	0	0	NP_001141692	hypothetical protein LOC100273821	31044820			Zm00001d049141	Zm00001eb169200
GRMZM2G031620	1.126	4.19	1.89023	5.7e-36	2.76e-36	NP_001143297	hypothetical protein LOC100275842	31020158	AT2G37100.1	protamine P1 family protein	Zm00001d035486	Zm00001eb265390
GRMZM2G031628	38.296	14.78	-1.37684	5.43e-76	1.4e-76	NA	NA	31005904	AT4G21760.1	beta-glucosidase 47	Zm00001d025847	Zm00001eb426520
GRMZM2G031637	3.096	6.276	1.01826	1.24e-29	6.88e-30	NA	NA	31040740	AT4G02100.1	Heat shock protein DnaJ with tetratricopeptide repeat	Zm00001d047661	Zm00001eb396300
GRMZM2G031656	1.41	2.966	1.06809	2.95e-26	1.77e-26	NA	NA	31004907	AT2G27230.1	transcription factor-related	Zm00001d023479	Zm00001eb407240
GRMZM2G031660	60.42	16.98	-1.83457	0	0	NP_001140717	hypothetical protein LOC100272792	31002354	AT1G61820.1	beta glucosidase 46	Zm00001d025847	Zm00001eb426520
GRMZM2G031718	1.78	4.29	1.26816	1.2e-39	5.37e-40	NA	NA	31009787	AT3G23020.1	Tetratricopeptide repeat (TPR)-like superfamily protein	Zm00001d027767	Zm00001eb004770
GRMZM2G031719	0.44	0.983	1.15523	1.09e-05	1.49e-05	NA	NA	31022314			NA	NA
GRMZM2G031724	0.43	2.09	2.28889	4.09e-26	2.46e-26	NA	NA	30981711	AT1G78440.1	Arabidopsis thaliana gibberellin 2-oxidase 1	Zm00001d012712	Zm00001eb370660
GRMZM2G031876	0.953	1.983	1.05047	3.12e-11	3.06e-11	NP_001151417	calmodulin binding protein	31026303	AT4G33050.3	calmodulin-binding family protein	Zm00001d037759	Zm00001eb284190
GRMZM2G031882	0.263	0.58	1.12512	0.000121961	0.000181672	Q2A0L6	WOX9B protein Fragment	31033420	AT2G33880.1	homeobox-3	Zm00001d043937	Zm00001eb157360
GRMZM2G031893	5.14	12.22	1.24643	3.27e-80	7.95e-81	NA	NA	31014268	AT2G46700.1	CDPK-related kinase 3	Zm00001d032473	Zm00001eb043750
GRMZM2G031904	26.443	9.296	-1.51135	3.79e-78	9.47e-79	B6T3W2	Putative uncharacterized protein	30965961			Zm00001d002500	Zm00001eb072480
GRMZM2G031917	1.3	18.133	3.61352	0	0	NA	NA	30980464			Zm00001d008845	Zm00001eb337770
GRMZM2G031938	5.936	16.103	1.43704	1.25e-89	2.73e-90	NP_001142368	hypothetical protein LOC100274540	31019626	AT3G21690.1	MATE efflux family protein	Zm00001d033063	Zm00001eb048890
GRMZM2G031993	1.533	0.47	-1.71184	6.12e-09	6.74e-09	NA	NA	31033933	AT1G25370.1	Protein of unknown function (DUF1639)	Zm00001d043806	Zm00001eb156310
GRMZM2G032042	0.076	0.676	3.0873	8.92e-16	7.32e-16	NA	NA	30968729	AT2G17180.1	C2H2-like zinc finger protein	Zm00001d006647	Zm00001eb107440
GRMZM2G032143	0.096	0.346	1.83356	0.00036422	0.000568386	NA	NA	31000465	AT1G71697.1	choline kinase 1	Zm00001d025636	NA
GRMZM2G032154	4.363	12.28	1.48923	5.95e-38	2.76e-38	NA	NA	30970622			Zm00001d006646	Zm00001eb107430
GRMZM2G032218	3.423	0.53	-2.68286	9.72e-149	1.26e-149	NA	NA	30967079	AT3G60160.1	multidrug resistance-associated protein 9	Zm00001d002503	Zm00001eb072510
GRMZM2G032244	0	2.853	6.46767	6.9e-12	6.6e-12	NP_001141738	hypothetical protein LOC100273870	31035095	AT1G60230.1	Radical SAM superfamily protein	Zm00001d044092	NA
GRMZM2G032258	49.676	107.34	1.10822	0	0	NP_001149321	LOC100282944	31028911	AT2G20280.1	Zinc finger C-x8-C-x5-C-x3-H type family protein	Zm00001d042965	Zm00001eb148820
GRMZM2G032276	0.4	0.096	-2.03681	4e-05	5.72e-05	NP_001130509	hypothetical protein LOC100191608	31048553	AT5G02890.1	HXXXD-type acyl-transferase family protein	Zm00001d050320	Zm00001eb179050
GRMZM2G032293	1.86	0.633	-1.45581	1.43e-07	1.7e-07	NA	NA	31001992	AT1G51610.1	Cation efflux family protein	Zm00001d025130	Zm00001eb420390
GRMZM2G032350	1.49	3.566	1.25468	3.65e-13	3.3e-13	NP_001143517	hypothetical protein LOC100276200	31048720	AT2G24970.1		Zm00001d052049	Zm00001eb192560
GRMZM2G032478	0.083	0.513	2.63145	4.18e-06	5.51e-06	NA	NA	30971368	AT3G52525.1	ovate family protein 6	Zm00001d004881	Zm00001eb092280
GRMZM2G032528	1.003	4.596	2.29512	6.67e-51	2.46e-51	NP_001132450	hypothetical protein LOC100193906	30999514			Zm00001d019247	Zm00001eb303970
GRMZM2G032531	1.373	0.36	-1.92833	2.3e-16	1.85e-16	NA	NA	31018250			Zm00001d031563	Zm00001eb036060
GRMZM2G032594	0.033	1.376	5.3865	9.37e-22	6.33e-22	NP_001149332	plasma membrane associated protein	30980625	AT5G46530.1	AWPM-19-like family protein	Zm00001d011657	Zm00001eb360960
GRMZM2G032684	9.823	20.426	1.02605	3.09e-65	9.14e-66	NP_001143655	hypothetical protein LOC100276377	31002954	AT4G17370.1	Oxidoreductase family protein	Zm00001d024640	Zm00001eb416490
GRMZM2G032721	2.81	0.666	-2.07897	1.62e-15	1.34e-15	NM_001155047	plastid-specific 30S ribosomal protein 3 (LOC100282135), mRNA	30968688	AT1G68590.1	Ribosomal protein PSRP-3/Ycf65	Zm00001d003411	Zm00001eb080680
GRMZM2G032766	14.553	29.69	1.02555	8.86e-103	1.7e-103	NP_001145939	hypothetical protein LOC100279462	30996570	AT5G23950.1	Calcium-dependent lipid-binding (CaLB domain) family protein	Zm00001d019750	Zm00001eb307650
GRMZM2G032807	3.16	1.553	-1.02558	2.17e-08	2.47e-08	NP_001150530	heavy metal-associated domain containing protein	30993255	AT5G48290.1	Heavy metal transport/detoxification superfamily protein	Zm00001d019936	Zm00001eb308670
GRMZM2G032856	1.606	10.15	2.6547	5.55e-99	1.1e-99	NP_001104988	glutathione transferase24	30990040	AT3G09270.1	glutathione S-transferase TAU 8	Zm00001d018220	Zm00001eb256380
GRMZM2G032887	2.406	13.88	2.99997	2.65e-156	3.23e-157	NA	NA	31028712	AT4G02930.1	GTP binding Elongation factor Tu family protein	Zm00001d040673	NA
GRMZM2G032896	8.686	4.003	-1.12095	3.1e-44	1.28e-44	B6T0I8	Cytochrome P450 CYP90D10.b	31021967	AT3G13730.1	cytochrome P450, family 90, subfamily D, polypeptide 1	Zm00001d037745	Zm00001eb284090
GRMZM2G032910	12.41	3	-2.04805	1.24e-111	2.19e-112	NP_001131436	hypothetical protein LOC100192768	30986335	AT3G51000.1	alpha/beta-Hydrolases superfamily protein	Zm00001d013934	Zm00001eb220910
GRMZM2G032912	0.883	1.82	1.03965	8.11e-09	9e-09	NA	NA	31009907	AT1G20670.1	DNA-binding bromodomain-containing protein	Zm00001d029035	Zm00001eb015850
GRMZM2G032955	1.746	5.13	1.55147	5.2e-22	3.49e-22	NP_001150209	prenylated rab acceptor family protein	31020612	AT1G55190.1	PRA1 (Prenylated rab acceptor) family protein	Zm00001d037747	Zm00001eb284110
GRMZM2G033098	11.26	2.8	-2.01269	8.3e-139	1.15e-139	NA	NA	30991898	AT5G42650.1	allene oxide synthase	Zm00001d013185	Zm00001eb214000
GRMZM2G033175	0.883	3.16	1.83594	2.3e-29	1.28e-29	NP_001144982	hypothetical protein LOC100278137	31037293	AT5G37840.1		Zm00001d045644	Zm00001eb379770
GRMZM2G033226	4.97	10.266	1.04389	3.22e-19	2.36e-19	NA	NA	31036200	AT5G49460.1	ATP citrate lyase subunit B 2	Zm00001d040603	Zm00001eb130080
GRMZM2G033247	0.266	1.256	2.20922	4.31e-07	5.31e-07	NA	NA	30973808			NA	NA
GRMZM2G033273	0.08	0.29	1.84501	0.000156325	0.000235208	NP_001170599	hypothetical protein LOC100384635	31039350	AT3G56960.1	phosphatidyl inositol monophosphate 5 kinase 4	Zm00001d047457	Zm00001eb394480
GRMZM2G033359	1.423	10.346	2.85497	1.33e-207	1.13e-208	NP_001169263	hypothetical protein LOC100383126	31032599	AT4G37390.1	Auxin-responsive GH3 family protein	Zm00001d043350	Zm00001eb152200
GRMZM2G033515	1.96	5.3	1.43306	4.25e-53	1.52e-53	NP_001136968	hypothetical protein LOC100217128	31033591	AT1G65930.1	cytosolic NADP+-dependent isocitrate dehydrogenase	Zm00001d044021	Zm00001eb158070
GRMZM2G033526	35.86	73.893	1.0397	0	0	NP_001141848	hypothetical protein LOC100273990	31017623	AT1G32440.1	plastidial pyruvate kinase 3	Zm00001d030020	Zm00001eb024280
GRMZM2G033544	0.286	1.04	1.85558	7.12e-12	6.81e-12	NA	NA	31050261	AT3G23510.1	Cyclopropane-fatty-acyl-phospholipid synthase	Zm00001d048643	Zm00001eb164950
GRMZM2G033641	43.346	109.253	1.33025	0	0	NP_001131001	hypothetical protein LOC100192106	31024609	AT4G09160.1	SEC14 cytosolic factor family protein / phosphoglyceride transfer family protein	Zm00001d038262	Zm00001eb288670
GRMZM2G033649	16.666	34.323	1.03918	7.79e-186	7.77e-187	NA	NA	30975974	AT4G09160.1	SEC14 cytosolic factor family protein / phosphoglyceride transfer family protein	Zm00001d012254	Zm00001eb366530
GRMZM2G033746	6.596	2.92	-1.18245	3.89e-32	2.03e-32	NP_001142048	hypothetical protein LOC100274204	31002192	AT2G45830.1	downstream target of AGL15 2	Zm00001d025933	Zm00001eb427410
GRMZM2G033785	1.67	4.913	1.54982	4.67e-47	1.84e-47	C0PDH3	Putative uncharacterized protein	31043861	AT1G59540.1	P-loop containing nucleoside triphosphate hydrolases superfamily protein	Zm00001d052615	Zm00001eb197570
GRMZM2G033801	0	0.403	6.46636	7.04e-12	6.73e-12	NA	NA	30982464			NA	NA
GRMZM2G033820	0.12	0.68	2.51009	2.56e-06	3.33e-06	NP_001150728	phospholipase A2	31051411	AT2G06925.1	Phospholipase A2 family protein	Zm00001d052615	Zm00001eb197570
GRMZM2G033822	2.973	0.963	-1.62826	9.19e-19	6.85e-19	NA	NA	31004341			NA	Zm00001eb410160
GRMZM2G033846	9.953	23.816	1.24391	9.44e-62	2.94e-62	NP_001147406	caltractin	31037869	AT5G49480.1	Ca2+-binding protein 1	Zm00001d047618	Zm00001eb395970
GRMZM2G033915	0.846	5.21	2.61988	1.45e-55	4.94e-56	NP_001143023	hypothetical protein LOC100275489	31043252	AT2G42040.1		Zm00001d044988	NA
GRMZM2G034024	0.793	0.173	-2.20541	1.21e-07	1.44e-07	NP_001170320	hypothetical protein LOC100384287	31051211			Zm00001d052843	Zm00001eb199500
GRMZM2G034061	0.323	1.503	2.21815	5.7e-21	3.95e-21	Q6B4G6	Monosaccharide transport protein 4 Fragment	31038220	AT1G11260.1	sugar transporter 1	Zm00001d000183	Zm00001eb391140
GRMZM2G034113	1.973	0.49	-1.99187	1.44e-12	1.34e-12	NP_001149510	homeodomain-leucine zipper transcription factor TaHDZipI-1	30967533	AT2G46680.1	homeobox 7	Zm00001d006195	Zm00001eb103330
GRMZM2G034157	69.43	606.683	3.12341	0	0	P24632	17.8 kDa class II heat shock protein	30980574	AT5G12020.1	17.6 kDa class II heat shock protein	Zm00001d008841	Zm00001eb337680
GRMZM2G034206	7.34	3.243	-1.18243	5.35e-13	4.87e-13	NM_001153920	LGC1 (LOC100281001), mRNA	31002762	AT4G24972.1	tapetum determinant 1	Zm00001d025247	Zm00001eb421200
GRMZM2G034243	0.686	0.273	-1.32944	3.33e-05	4.73e-05	NP_001145084	hypothetical protein LOC100278292	31039024	AT1G64770.1	NDH-dependent cyclic electron flow 1	Zm00001d048422	Zm00001eb403240
GRMZM2G034362	15.93	32.65	1.03145	2.89e-268	1.76e-269	Q9XFK9	Myosin XI Fragment	30985416	AT1G04160.1	myosin XI B	Zm00001d018481	Zm00001eb258890
GRMZM2G034404	2.973	7.5	1.33501	1.52e-51	5.57e-52	NA	NA	31019854	AT1G12420.1	ACT domain repeat 8	Zm00001d035119	Zm00001eb261170
GRMZM2G034428	0.883	0.363	-1.2773	7.85e-06	1.06e-05	NA	NA	30983148	AT2G19170.1	subtilisin-like serine protease 3	Zm00001d008458	Zm00001eb334630
GRMZM2G034453	8.206	17.63	1.09962	9.12e-89	2.02e-89	NP_001168604	hypothetical protein LOC100382388	31029330	AT3G52170.1	DNA binding	Zm00001d041707	Zm00001eb137780
GRMZM2G034511	17.723	37.33	1.08841	1.57e-64	4.7e-65	NP_001143586	hypothetical protein LOC100276290	31035383	AT5G03345.1		Zm00001d041594	Zm00001eb136890
GRMZM2G034534	0.98	0.386	-1.3402	9.44e-08	1.11e-07	NM_001152951	hypothetical protein LOC100280003 (LOC100280003), mRNA	31031608	AT1G27480.1	alpha/beta-Hydrolases superfamily protein	Zm00001d039880	Zm00001eb124520
GRMZM2G034551	3.466	1.27	-1.44267	2.9e-22	1.93e-22	NP_001149623	ZIP zinc/iron transport family protein	30977919	AT2G30080.1	ZIP metal ion transporter family	Zm00001d010838	Zm00001eb353960
GRMZM2G034623	65.073	32.403	-1.00917	9.23e-118	1.53e-118	NP_001143344	hypothetical protein LOC100275953	31037047	AT5G41761.1		Zm00001d046055	Zm00001eb382790
GRMZM2G034668	17.153	2.963	-2.53696	5.41e-153	6.77e-154	NP_001132893	hypothetical protein LOC100194390	30974111	AT4G25570.1	Cytochrome b561/ferric reductase transmembrane protein family	Zm00001d002837	Zm00001eb075580
GRMZM2G034684	9.976	21.19	1.09255	1.64e-75	4.26e-76	NP_001136444	hypothetical protein LOC100216550	31030033			Zm00001d044452	Zm00001eb161860
GRMZM2G034697	8.916	30.02	1.74625	1.32e-124	2.05e-125	NP_001143739	hypothetical protein LOC100276493	31046538	AT1G80860.1	phospholipid N-methyltransferase	Zm00001d051063	Zm00001eb184520
GRMZM2G034815	0.686	1.606	1.22323	1.06e-08	1.18e-08	NA	NA	30980533	AT5G07050.1	nodulin MtN21 /EamA-like transporter family protein	Zm00001d010655	Zm00001eb352400
GRMZM2G034840	0.51	1.163	1.20042	3.94e-13	3.57e-13	NP_001169359	hypothetical protein LOC100383226	30965824	AT1G19850.1	Transcriptional factor B3 family protein / auxin-responsive factor AUX/IAA-related	Zm00001d001945	Zm00001eb067270
GRMZM2G034855	14.66	30.25	1.01245	5.53e-136	7.86e-137	NP_001130748	hypothetical protein LOC100191852	31030371	AT1G56720.3	Protein kinase superfamily protein	Zm00001d040691	Zm00001eb130820
GRMZM2G034877	0.953	0.27	-1.82921	6.5e-12	6.21e-12	NA	NA	30989773	AT5G66850.1	mitogen-activated protein kinase kinase kinase 5	Zm00001d013206	Zm00001eb214220
GRMZM2G034947	0.136	0.466	1.89082	3.43e-05	4.88e-05	NP_001169664	hypothetical protein LOC100383545	31044103			Zm00001d052878	NA
GRMZM2G034963	0	0.416	5.27886	3.87e-06	5.1e-06	NM_001152114	hypothetical protein LOC100279058 (LOC100279058), mRNA	31029106	AT5G25840.1	Protein of unknown function (DUF1677)	Zm00001d039419	Zm00001eb120520
GRMZM2G034975	3.903	1.723	-1.18145	3.84e-18	2.91e-18	NP_001136799	hypothetical protein LOC100216945	31034555	AT5G63040.1		Zm00001d043724	Zm00001eb155560
GRMZM2G034991	0	0.36	4.74635	0.000123817	0.000184572	NA	NA	31039133			NA	Zm00001eb372040
GRMZM2G035134	1.996	5.95	1.62261	7.09e-32	3.72e-32	NP_001148285	LOC100281893	31028061	AT4G29530.1	Pyridoxal phosphate phosphatase-related protein	Zm00001d044395	Zm00001eb161360
GRMZM2G035150	4.286	9.73	1.04495	1.29e-29	7.13e-30	NP_001148776	cysteine-type peptidase	30986055	AT5G04250.1	Cysteine proteinases superfamily protein	Zm00001d012809	Zm00001eb210360
GRMZM2G035223	0.493	1.05	1.09298	2.48e-05	3.47e-05	NA	NA	30990293			Zm00001d013209	Zm00001eb214240
GRMZM2G035248	12.256	29.02	1.23979	4.78e-76	1.23e-76	NP_001143275	hypothetical protein LOC100275806	30989879	AT5G43150.1		Zm00001d013210	Zm00001eb214250
GRMZM2G035298	9.496	19.43	1.03268	2.23e-68	6.3e-69	NP_001130262	hypothetical protein LOC100191356	31024676			Zm00001d038114	Zm00001eb287340
GRMZM2G035305	0.813	3.486	2.11256	3.19e-27	1.87e-27	NP_001137040	hypothetical protein LOC100217211	31005456	AT1G78170.1		Zm00001d024030	Zm00001eb411630
GRMZM2G035341	33.183	141.09	2.08572	0	0	C0P5V1	Putative uncharacterized protein	30982940	AT5G20570.1	RING-box 1	Zm00001d008428	Zm00001eb334390
GRMZM2G035370	5.786	0.23	-4.6413	4.44e-107	8.17e-108	NA	NA	30974825	AT5G06800.1	myb-like HTH transcriptional regulator family protein	Zm00001d001936	Zm00001eb067190
GRMZM2G035395	9.546	21.32	1.15371	1.84e-123	2.9e-124	C4J8X4	Putative uncharacterized protein	30980344	AT3G06670.2	binding	Zm00001d009220	Zm00001eb340940
GRMZM2G035405	3.84	8.976	1.22175	6.91e-77	1.75e-77	C4JBX1	Putative uncharacterized protein	30986375	AT1G30330.2	auxin response factor 6	Zm00001d014377	Zm00001eb224680
GRMZM2G035491	0.61	2.006	1.71612	4.88e-13	4.44e-13	NA	NA	30985193			NA	NA
GRMZM2G035542	0.13	1.016	2.95318	5.22e-25	3.23e-25	NA	NA	30981969	AT1G15690.1	Inorganic H pyrophosphatase family protein	Zm00001d009222	Zm00001eb340990
GRMZM2G035579	8.036	20.05	1.31563	5.54e-55	1.92e-55	NA	NA	31039636	AT2G26660.1	SPX domain gene 2	Zm00001d046500	Zm00001eb386270
GRMZM2G035594	3.04	6.233	1.00396	1.98e-16	1.59e-16	NP_001170573	hypothetical protein LOC100384600	31019375	AT1G45110.1	Tetrapyrrole (Corrin/Porphyrin) Methylases	Zm00001d032968	Zm00001eb048090
GRMZM2G035620	123.366	38.54	-1.68293	0	0	NP_001148625	LOC100282241	31032319	AT2G32520.1	alpha/beta-Hydrolases superfamily protein	Zm00001d044575	Zm00001eb162930
GRMZM2G035632	1.136	3.22	1.50077	8.78e-19	6.54e-19	NA	NA	30984079	AT1G16500.1		Zm00001d013615	Zm00001eb218020
GRMZM2G035636	0.033	0.24	2.73055	5.12e-06	6.8e-06	B4FJM8	Putative uncharacterized protein	31023536	AT1G11910.1	aspartic proteinase A1	Zm00001d035621	Zm00001eb266550
GRMZM2G035719	13.033	35.33	1.4316	5.42e-193	5.13e-194	NP_001149149	nucleic acid binding protein	30969939	AT4G17720.1	RNA-binding (RRM/RBD/RNP motifs) family protein	Zm00001d002475	Zm00001eb072190
GRMZM2G035726	0	0.856	6.7033	1.39e-13	1.24e-13	NA	NA	31033913	AT5G43060.1	Granulin repeat cysteine protease family protein	Zm00001d043048	Zm00001eb149470
GRMZM2G035732	5.68	2.256	-1.47736	1.85e-23	1.19e-23	NA	NA	31039139			Zm00001d045355	Zm00001eb377010
GRMZM2G035778	1.74	10.093	2.53404	8.28e-37	3.93e-37	NA	NA	31051767			Zm00001d053128	NA
GRMZM2G035790	0.91	1.953	1.09581	8.66e-12	8.32e-12	NP_001152466	peptide transporter PTR2	31035900	AT1G52190.1	Major facilitator superfamily protein	Zm00001d043374	Zm00001eb152390
GRMZM2G035853	6.363	13.846	1.11915	2.36e-17	1.84e-17	NA	NA	31037749			NA	NA
GRMZM2G035890	0.143	13.096	6.47621	0	0	NA	NA	31008289			Zm00001d034382	Zm00001eb060190
GRMZM2G035992	0.543	0.043	-3.65085	7.34e-08	8.57e-08	NA	NA	31036137	AT1G61350.1	ARM repeat superfamily protein	NA	Zm00001eb139280
GRMZM2G036092	8.893	3.896	-1.20943	3.91e-38	1.81e-38	NP_001152510	DNA binding protein	30984622	AT1G26945.1	basic helix-loop-helix (bHLH) DNA-binding superfamily protein	Zm00001d018056	Zm00001eb254900
GRMZM2G036113	0.32	1.74	2.45187	5.2e-25	3.22e-25	NP_001170763	hypothetical protein LOC100384856	30993220	AT3G56960.1	phosphatidyl inositol monophosphate 5 kinase 4	Zm00001d022391	Zm00001eb329740
GRMZM2G036134	2.29	5.326	1.21481	1.57e-38	7.21e-39	NP_001130306	hypothetical protein LOC100191400	30996866	AT3G54400.1	Eukaryotic aspartyl protease family protein	Zm00001d022390	Zm00001eb329730
GRMZM2G036245	11.743	3.986	-1.56302	8.04e-24	5.13e-24	NA	NA	31030292			Zm00001d043673	NA
GRMZM2G036262	0.066	1.15	4.13687	4.13e-09	4.5e-09	NA	NA	30971012			Zm00001d002132	Zm00001eb069040
GRMZM2G036300	0.366	1.013	1.45671	2.98e-05	4.2e-05	NA	NA	31039259			Zm00001d048267	NA
GRMZM2G036368	0.033	0.62	4.13687	4.13e-09	4.5e-09	NP_001148547	copper ion binding protein	30989500	AT1G06330.1	Heavy metal transport/detoxification superfamily protein	Zm00001d018075	Zm00001eb255100
GRMZM2G036448	0.533	2.136	2.13829	3.98e-16	3.23e-16	NP_001140954	hypothetical protein LOC100273033	30977650	AT3G56200.1	Transmembrane amino acid transporter family protein	Zm00001d012485	Zm00001eb368680
GRMZM2G036464	14.56	5.303	-1.43508	4.12e-86	9.39e-87	P38562	Glutamine synthetase root isozyme 4 (EC 6.3.1.2)(GS107)(Glutamate--ammonia ligase)	31052315	AT5G37600.1	glutamine synthase clone R1	Zm00001d051804	Zm00001eb190340
GRMZM2G036505	0.68	1.49	1.16805	3.16e-05	4.47e-05	NP_001145097	hypothetical protein LOC100278309	31011905	AT4G02725.1		Zm00001d033634	Zm00001eb054110
GRMZM2G036564	0.4	0.08	-2.33119	3.69e-13	3.34e-13	NP_001168116	hypothetical protein LOC100381858	31026956	AT4G11000.1	Ankyrin repeat family protein	Zm00001d037386	Zm00001eb280980
GRMZM2G036629	1.903	6.09	1.67416	4.61e-18	3.51e-18	NP_001150528	metallothionein-like protein 1	31010313	AT3G09390.1	metallothionein 2A	Zm00001d029546	NA
GRMZM2G036631	0.243	2.863	3.56558	4e-22	2.67e-22	NA	NA	30981849	AT5G05365.1	Heavy metal transport/detoxification superfamily protein	Zm00001d012484	Zm00001eb368660
GRMZM2G036703	1.136	0.076	-3.88251	7.92e-25	4.91e-25	NA	NA	30979005	AT5G56270.1	WRKY DNA-binding protein 2	Zm00001d012482	Zm00001eb368640
GRMZM2G036759	0.256	3.12	3.59042	2.97e-46	1.18e-46	NA	NA	31039204	AT1G65930.1	cytosolic NADP+-dependent isocitrate dehydrogenase	Zm00001d046262	Zm00001eb384610
GRMZM2G036783	0	0.876	6.76247	4.77e-14	4.18e-14	NA	NA	30971745	AT4G30550.1	Class I glutamine amidotransferase-like superfamily protein	Zm00001d005780	Zm00001eb099790
GRMZM2G036832	0.283	7.623	4.75756	0	0	NA	NA	30965633	AT5G49150.1	gamete expressed 2	Zm00001d005781	Zm00001eb099800
GRMZM2G036861	0.406	0.766	1.03517	0.000181714	0.000275244	NP_001140907	hypothetical protein LOC100272984	31042038	AT1G48850.1	chorismate synthase, putative / 5-enolpyruvylshikimate-3-phosphate phospholyase, putative	Zm00001d047896	Zm00001eb398400
GRMZM2G036916	4.223	9.906	1.18892	1.02e-63	3.07e-64	NP_001169494	hypothetical protein LOC100383367	30993263	AT1G60160.1	Potassium transporter family protein	Zm00001d020325	Zm00001eb311560
GRMZM2G036918	2.57	6.296	1.28914	1.27e-57	4.21e-58	NP_001167899	hypothetical protein LOC100381610	31004521	AT2G38650.2	galacturonosyltransferase 7	Zm00001d023301	Zm00001eb405650
GRMZM2G036966	1.076	5.29	2.28936	1.54e-67	4.38e-68	NP_001167715	hypothetical protein LOC100381403	31024539	AT1G61730.1	DNA-binding storekeeper protein-related transcriptional regulator	Zm00001d035234	Zm00001eb264150
GRMZM2G036996	0.35	2.56	2.86557	4.23e-20	3.01e-20	NP_001144577	hypothetical protein LOC100277587	30973809			Zm00001d002700	Zm00001eb074310
GRMZM2G037134	11.82	32.16	1.31899	5.11e-141	6.96e-142	NP_001140583	hypothetical protein LOC100272653	31036430	AT3G49720.1		Zm00001d039881	Zm00001eb124530
GRMZM2G037146	0.66	0.093	-2.799	2.7e-10	2.78e-10	NP_001168326	hypothetical protein LOC100382094	30985881	AT2G27140.1	HSP20-like chaperones superfamily protein	Zm00001d013641	Zm00001eb218280
GRMZM2G037150	10.673	23.893	1.15896	2.22e-78	5.53e-79	NP_001152582	dendritic cell-derived ubiquitin-like protein	30971857	AT1G53400.1	Ubiquitin domain-containing protein	Zm00001d005631	Zm00001eb098410
GRMZM2G037152	7.02	2.74	-1.35991	1.63e-27	9.45e-28	NA	NA	31009322	AT3G06470.1	GNS1/SUR4 membrane protein family	Zm00001d033637	Zm00001eb054140
GRMZM2G037204	40.33	94.613	1.20648	0	0	NM_001143559	LOC100217200 (TIDP3363), mRNA	31045784	AT1G02130.1	RAS 5	Zm00001d051336	Zm00001eb186320
GRMZM2G037209	1.5	0.446	-1.74577	7.23e-12	6.91e-12	NP_001131802	hypothetical protein LOC100193175	31033781			Zm00001d040780	Zm00001eb131440
GRMZM2G037314	0.026	0.61	4.46702	2.68e-16	2.16e-16	NA	NA	30991849	AT5G18320.1	ARM repeat superfamily protein	Zm00001d016511	Zm00001eb241220
GRMZM2G037343	0.433	0.133	-1.71906	3.87e-07	4.74e-07	NA	NA	31022196	AT2G13620.1	cation/hydrogen exchanger 15	Zm00001d038517	Zm00001eb291010
GRMZM2G037379	2.116	5.893	1.47764	2.4e-42	1.03e-42	NP_001147148	acid phosphatase	31028723	AT1G72880.1	Survival protein SurE-like phosphatase/nucleotidase	Zm00001d043686	Zm00001eb155170
GRMZM2G037386	0.223	0.633	1.62056	1.09e-05	1.48e-05	NP_001141794	hypothetical protein LOC100273930	31028470	AT2G26700.1	AGC (cAMP-dependent, cGMP-dependent and protein kinase C) kinase family protein	Zm00001d039654	Zm00001eb122700
GRMZM2G037411	34.35	8.293	-2.05359	0	0	NA	NA	30993204	AT5G55590.1	Pectin lyase-like superfamily protein	Zm00001d022104	Zm00001eb327190
GRMZM2G037431	0.29	5.203	4.17012	6.75e-123	1.07e-123	NP_001150912	polygalacturonase	31032598	AT1G10640.1	Pectin lyase-like superfamily protein	Zm00001d044110	Zm00001eb158930
GRMZM2G037469	1.296	3.613	1.47415	1.03e-32	5.32e-33	NP_001151473	galactosylgalactosylxylosylprotein 3-beta-glucuronosyltransferase 1	31028315	AT1G27600.2	Nucleotide-diphospho-sugar transferases superfamily protein	Zm00001d043879	Zm00001eb156920
GRMZM2G037478	0.366	0.076	-2.25545	0.000167853	0.000253392	NA	NA	30998987	AT5G23530.1	carboxyesterase 18	Zm00001d022323	Zm00001eb329140
GRMZM2G037630	0.07	1.013	3.99365	5.53e-12	5.26e-12	NA	NA	31006802	AT3G14020.1	nuclear factor Y, subunit A6	Zm00001d029488	Zm00001eb019780
GRMZM2G037648	0	3.19	7.89023	1.41e-26	8.38e-27	NA	NA	31013247			NA	NA
GRMZM2G037698	27.04	59.646	1.13854	0	0	NP_001150622	pre-mRNA-splicing factor 19	31013777	AT1G04510.1	MOS4-associated complex 3A	Zm00001d032763	Zm00001eb046370
GRMZM2G037751	0.083	0.293	1.81681	8.4e-05	0.000123384	NP_001158995	hypothetical protein LOC100303985	31017238			NA	Zm00001eb037790
GRMZM2G037831	0.663	1.926	1.53957	4.55e-12	4.31e-12	NA	NA	31003597			Zm00001d023495	Zm00001eb407450
GRMZM2G037867	2.796	8.643	1.62419	7.61e-48	2.96e-48	NA	NA	31026792			NA	NA
GRMZM2G038028	0.08	0.31	1.98138	0.000138995	0.000208058	NA	NA	31045191	AT3G57290.1	eukaryotic translation initiation factor 3E	Zm00001d051050	Zm00001eb184370
GRMZM2G038108	1.926	7.01	1.85996	2.08e-67	5.94e-68	NP_001151783	activator of 90 kDa heat shock protein ATPase	31050178	AT3G12050.1	Aha1 domain-containing protein	Zm00001d050119	Zm00001eb177410
GRMZM2G038152	3.803	1.756	-1.12519	1.03e-25	6.25e-26	NP_001170647	hypothetical protein LOC100384701	30981013	AT1G18610.1	Galactose oxidase/kelch repeat superfamily protein	NA	NA
GRMZM2G038158	0.763	1.96	1.36294	1.71e-12	1.59e-12	NP_001130964	hypothetical protein LOC100192069	31044421	AT4G01250.1	WRKY family transcription factor	Zm00001d053369	Zm00001eb203940
GRMZM2G038195	19.266	39.83	1.04425	3.82e-164	4.4e-165	NP_001141022	hypothetical protein LOC100273101	31052215	AT1G10430.1	protein phosphatase 2A-2	Zm00001d053589	Zm00001eb205250
GRMZM2G038243	2.116	0.36	-2.62289	7.45e-25	4.62e-25	NP_001151147	transferase family protein	31044733	AT5G02890.1	HXXXD-type acyl-transferase family protein	Zm00001d051334	Zm00001eb186310
GRMZM2G038252	0	0.44	6.15286	5.95e-10	6.2e-10	C0P6K0	Putative uncharacterized protein	31013828	AT4G35550.1	WUSCHEL related homeobox 13	NA	NA
GRMZM2G038279	1.783	5.866	1.66596	3.48e-35	1.7e-35	NP_001145482	hypothetical protein LOC100278876	30989374	AT3G57930.2		Zm00001d017846	Zm00001eb252770
GRMZM2G038309	3.553	7.34	1.08948	2.29e-34	1.14e-34	NP_001146908	serine/threonine-protein kinase RIO2	31029029	AT3G51270.1	protein serine/threonine kinases;ATP binding;catalytics	Zm00001d042575	Zm00001eb145320
GRMZM2G038338	14.72	32.233	1.12453	3.37e-89	7.41e-90	NP_001131682	hypothetical protein LOC100193042	31000003	AT3G32930.1		Zm00001d022108	Zm00001eb327220
GRMZM2G038487	2.483	7.596	1.60367	3.91e-97	7.93e-98	NP_001151343	LOC100284976	30975383	AT1G44446.1	Pheophorbide a oxygenase family protein with Rieske [2Fe-2S] domain	Zm00001d011819	Zm00001eb362510
GRMZM2G038536	12.633	5.823	-1.12075	4.21e-95	8.74e-96	NA	NA	30984232	AT5G22470.1	NAD+ ADP-ribosyltransferases;NAD+ ADP-ribosyltransferases	Zm00001d016694	Zm00001eb242720
GRMZM2G038636	16.61	5.336	-1.64162	8.81e-122	1.41e-122	Q10717	Cysteine proteinase 2 Precursor (EC 3.4.22.-)	30994655	AT5G60360.1	aleurain-like protease	Zm00001d020636	Zm00001eb314220
GRMZM2G038722	0.056	0.253	2.16518	0.00037854	0.000592662	NP_001170453	hypothetical protein LOC100384445	30971069	AT1G79180.1	myb domain protein 63	Zm00001d002476	Zm00001eb072200
GRMZM2G038820	8.196	18.76	1.19061	2.89e-61	9.05e-62	NP_001169967	hypothetical protein LOC100383867	31051894	AT1G60860.1	ARF-GAP domain 2	Zm00001d051187	Zm00001eb185350
GRMZM2G038835	0	1.373	7.34744	1.43e-19	1.04e-19	NA	NA	30972900	AT4G22900.1	Protein of unknown function (DUF1191)	Zm00001d002569	Zm00001eb073100
GRMZM2G038846	0.3	0.016	-4.07478	3.58e-05	5.08e-05	NP_001130985	hypothetical protein LOC100192090	31000763	AT1G75800.1	Pathogenesis-related thaumatin superfamily protein	Zm00001d024872	Zm00001eb418290
GRMZM2G038882	0.46	1.54	1.74157	1.96e-24	1.23e-24	NP_001168014	hypothetical protein LOC100381738	30988520	AT1G09900.1	Pentatricopeptide repeat (PPR-like) superfamily protein	Zm00001d016453	Zm00001eb240730
GRMZM2G038926	1.593	10.693	2.74262	1.56e-87	3.49e-88	NP_001170013	hypothetical protein LOC100383921	30997510			NA	NA
GRMZM2G038928	0.656	0.28	-1.25448	0.00028859	0.000445714	NA	NA	31038609	AT2G03200.1	Eukaryotic aspartyl protease family protein	Zm00001d044966	Zm00001eb373450
GRMZM2G038934	0.136	0.523	1.95512	0.000248307	0.00038081	NA	NA	31005564	AT4G26690.1	PLC-like phosphodiesterase family protein	Zm00001d025670	Zm00001eb424720
GRMZM2G038964	32.9	82.623	1.32763	0	0	NP_001149139	inositolphosphorylceramide-B C-26 hydroxylase	31008864	AT2G34770.1	fatty acid hydroxylase 1	Zm00001d034319	Zm00001eb059630
GRMZM2G039000	0.246	0.693	1.49417	6.02e-06	8.03e-06	NA	NA	31016288			NA	NA
GRMZM2G039009	1.54	0.033	-5.547	1.2e-23	7.71e-24	NA	NA	31026314	AT5G04370.2	S-adenosyl-L-methionine-dependent methyltransferases superfamily protein	Zm00001d036164	Zm00001eb270570
GRMZM2G039017	0.423	2.123	2.3248	1.06e-16	8.45e-17	NA	NA	30982330			Zm00001d010408	NA
GRMZM2G039094	0.946	2.713	1.51358	2.65e-21	1.81e-21	NA	NA	31019360	AT5G43560.1	TRAF-like superfamily protein	Zm00001d030958	Zm00001eb030930
GRMZM2G039097	0.063	0.363	2.46749	8.96e-06	1.21e-05	NA	NA	30971203	AT2G17030.1	F-box family protein with a domain of unknown function (DUF295)	Zm00001d002179	Zm00001eb069540
GRMZM2G039166	23.67	9.88	-1.26395	9.39e-93	1.99e-93	Q9FUM7	Homocysteine S-methyltransferase 4 (EC 2.1.1.10)(S-methylmethionine:homocysteine methyltransferase 4)(SMM:Hcy S-methyltransferase 4)(ZmHMT-4)	31028366	AT3G63250.1	homocysteine methyltransferase 2	Zm00001d043302	Zm00001eb151780
GRMZM2G039173	0	0.566	6.73551	7.78e-14	6.88e-14	NA	NA	31026685	AT2G30300.1	Major facilitator superfamily protein	Zm00001d038465	Zm00001eb290480
GRMZM2G039187	0.256	2.093	2.96978	7.55e-39	3.44e-39	NP_001147510	IQ calmodulin-binding motif family protein	31014045	AT4G14750.1	IQ-domain 19	Zm00001d033280	Zm00001eb050910
GRMZM2G039214	4.526	9.89	1.12472	1.14e-40	5.04e-41	NP_001141247	hypothetical protein LOC100273334	31018067	AT3G01690.1	alpha/beta-Hydrolases superfamily protein	Zm00001d030601	Zm00001eb028290
GRMZM2G039251	42.75	99.993	1.22213	0	0	NP_001149702	succinyl-CoA ligase alpha-chain 2	30972587	AT5G23250.1	Succinyl-CoA ligase, alpha subunit	Zm00001d006667	Zm00001eb107590
GRMZM2G039345	0.766	1.703	1.1496	0.000144752	0.000217031	NA	NA	30967482	AT1G73110.1	P-loop containing nucleoside triphosphate hydrolases superfamily protein	Zm00001d001995	Zm00001eb067660
GRMZM2G039362	1.066	0.06	-4.12992	2.62e-20	1.85e-20	NP_001144725	hypothetical protein LOC100277767	31025480	AT5G39380.1	Plant calmodulin-binding protein-related	Zm00001d035236	Zm00001eb264170
GRMZM2G039381	5.31	0.186	-4.8343	2.04e-44	8.4e-45	NA	NA	31004649	AT2G02850.1	plantacyanin	Zm00001d024868	Zm00001eb418270
GRMZM2G039417	0.763	1.903	1.31626	0.000129568	0.00019344	NA	NA	31020910	AT5G58420.1	Ribosomal protein S4 (RPS4A) family protein	Zm00001d035215	NA
GRMZM2G039443	7.186	20.9	1.97199	3.42e-143	4.56e-144	B4FGF2	Putative uncharacterized protein	30990682			Zm00001d016080	Zm00001eb238030
GRMZM2G039445	0.873	7.65	3.09389	1.16e-107	2.12e-108	NP_001132093	hypothetical protein LOC100193508	31044367			Zm00001d051247	Zm00001eb185770
GRMZM2G039536	1.176	0.346	-1.56952	7.67e-06	1.03e-05	NP_001158949	hypothetical protein LOC100303883	31000628	AT5G40500.1		Zm00001d025711	Zm00001eb425130
GRMZM2G039630	0.03	9.423	8.31592	9.32e-66	2.73e-66	NA	NA	31050999	AT1G27330.1	Ribosome associated membrane protein RAMP4	Zm00001d048770	Zm00001eb166200
GRMZM2G039639	16.696	0.43	-5.28572	1.02e-256	6.63e-258	NP_001147526	protein P21	31009560	AT4G11650.1	osmotin 34	Zm00001d033455	Zm00001eb052520
GRMZM2G039648	0.236	1.206	2.34915	0.000386223	0.000605394	NA	NA	30971610			NA	NA
GRMZM2G039683	6.396	13.696	1.06186	1.1e-76	2.79e-77	NP_001146640	hypothetical protein LOC100280239	30988426	AT4G35740.2	DEAD/DEAH box RNA helicase family protein	Zm00001d018287	Zm00001eb257010
GRMZM2G039810	0.173	1.656	3.25714	3.32e-11	3.26e-11	NA	NA	31046739			Zm00001d051315	NA
GRMZM2G039845	20.646	9.266	-1.16315	2.5e-64	7.5e-65	NA	NA	30968531	AT1G17810.1	beta-tonoplast intrinsic protein	Zm00001d002952	Zm00001eb076690
GRMZM2G039857	3.293	7.49	1.18339	6.97e-47	2.75e-47	NA	NA	31006084	AT3G27550.1	RNA-binding CRS1 / YhbY (CRM) domain protein	Zm00001d024823	Zm00001eb417950
GRMZM2G039878	0.23	0	-6.03681	2.31e-09	2.47e-09	NA	NA	31043497	AT5G56220.1	P-loop containing nucleoside triphosphate hydrolases superfamily protein	Zm00001d052949	Zm00001eb200420
GRMZM2G039895	2.82	8.043	1.50967	1.59e-76	4.04e-77	NP_001169841	hypothetical protein LOC100383733	31027005	AT1G77250.1	RING/FYVE/PHD-type zinc finger family protein	Zm00001d035008	Zm00001eb260200
GRMZM2G039930	4.073	9.14	1.16314	7.62e-36	3.69e-36	NA	NA	30986704	AT3G24590.1	plastidic type i signal peptidase 1	Zm00001d016035	Zm00001eb237690
GRMZM2G039934	0.51	0.17	-1.57738	7.79e-09	8.63e-09	NP_001169541	hypothetical protein LOC100383417	31052081	AT5G61480.1	Leucine-rich repeat protein kinase family protein	Zm00001d049588	Zm00001eb172920
GRMZM2G039949	0	0.046	5.11862	1.24e-05	1.7e-05	NA	NA	31022113	ATCG00170.1	DNA-directed RNA polymerase family protein	Zm00001d036307	Zm00001eb271610
GRMZM2G039993	0.01	3.503	8.35153	4.15e-67	1.19e-67	C4J4Q4	Putative uncharacterized protein	31037728	AT5G66430.1	S-adenosyl-L-methionine-dependent methyltransferases superfamily protein	Zm00001d044762	Zm00001eb371800
GRMZM2G040094	2.883	11.643	2.00944	1.15e-168	1.29e-169	NP_001170273	hypothetical protein LOC100384234	31044435	AT5G28850.2	Calcium-binding EF-hand family protein	Zm00001d053702	Zm00001eb206300
GRMZM2G040095	5.25	1.696	-1.64497	2.4e-69	6.7e-70	NP_001105976	lipoxygenase6	30974341			Zm00001d002000	Zm00001eb067710
GRMZM2G040102	64.57	136.026	1.07141	2.75e-234	1.98e-235	NP_001142500	hypothetical protein LOC100274732	31021849	AT4G39235.1		Zm00001d039001	Zm00001eb295790
GRMZM2G040115	0.28	0.623	1.10288	7.55e-05	0.000110463	NP_001146258	hypothetical protein LOC100279832	30968271	AT3G19850.1	Phototropic-responsive NPH3 family protein	Zm00001d001858	Zm00001eb066490
GRMZM2G040121	2.74	6.343	1.2067	3.64e-25	2.24e-25	NP_001168487	hypothetical protein LOC100382264	31007166	AT2G33380.1	Caleosin-related family protein	Zm00001d028249	Zm00001eb008980
GRMZM2G040158	4.333	9.533	1.08166	3.96e-46	1.58e-46	NM_001153818	inner membrane protein ybaL (LOC100280898), mRNA	31016643	AT5G51710.2	K+ efflux antiporter 5	Zm00001d027466	Zm00001eb002040
GRMZM2G040236	0.04	0.483	3.65144	1.52e-06	1.95e-06	NP_001149984	zinc finger, C3HC4 type family protein	31042523	AT2G35000.1	RING/U-box superfamily protein	Zm00001d046143	Zm00001eb383450
GRMZM2G040298	0.676	0.253	-1.43299	2.57e-05	3.61e-05	NP_001132768	hypothetical protein LOC100194255	31036281	AT3G58710.2	WRKY DNA-binding protein 69	Zm00001d043569	Zm00001eb154170
GRMZM2G040311	1.193	2.51	1.02315	1.44e-06	1.84e-06	NM_001150116	LOC100276292 (umc2168), mRNA	30990762	AT5G46960.1	Plant invertase/pectin methylesterase inhibitor superfamily protein	Zm00001d014931	Zm00001eb229350
GRMZM2G040401	15.33	49.03	1.50712	2.49e-195	2.3e-196	NP_001140807	hypothetical protein LOC100272882	31030207	AT3G58600.1	Adaptin ear-binding coat-associated protein 1 NECAP-1	Zm00001d044470	Zm00001eb162030
GRMZM2G040441	17.3	9.726	-1.05176	5.04e-86	1.15e-86	NP_001105168	barley mlo defense gene homolog2	31017110	AT2G33670.1	Seven transmembrane MLO family protein	Zm00001d029768	Zm00001eb022280
GRMZM2G040446	0.97	0.22	-2.14223	1.05e-07	1.24e-07	NA	NA	31023904	AT1G32790.2	CTC-interacting domain 11	NA	NA
GRMZM2G040517	4.433	10.216	1.20023	1.99e-33	1.01e-33	NP_001132399	hypothetical protein LOC100193845	31025142	AT1G28290.1	arabinogalactan protein 31	Zm00001d038741	Zm00001eb293210
GRMZM2G040630	0.076	0.463	2.59255	4.83e-05	6.97e-05	NA	NA	31035995	AT2G37090.1	Nucleotide-diphospho-sugar transferases superfamily protein	Zm00001d039781	Zm00001eb123720
GRMZM2G040638	0.013	0.53	5.36514	2.91e-11	2.85e-11	Q9FEQ8	Peroxidase 2 Precursor (EC 1.11.1.7)(Plasma membrane-bound peroxidase 2)(pmPOX2)	31013388	AT1G05260.1	Peroxidase superfamily protein	Zm00001d029274	Zm00001eb017930
GRMZM2G040642	2.516	7.72	1.61047	3.84e-58	1.26e-58	NP_001132296	hypothetical protein LOC100193736	30976661	AT5G53140.1	Protein phosphatase 2C family protein	Zm00001d011364	Zm00001eb358340
GRMZM2G040706	0.18	0.91	2.33671	1.92e-05	2.67e-05	NA	NA	31039454			NA	Zm00001eb382830
GRMZM2G040736	3.303	1.083	-1.61664	1.22e-12	1.13e-12	NP_001147402	RR6 - Corn type-A response regulator	30973135	AT5G62920.1	response regulator 6	Zm00001d001865	Zm00001eb066570
GRMZM2G040833	0.063	0.296	2.22437	1.65e-05	2.28e-05	NA	NA	31024516	AT2G38320.1	TRICHOME BIREFRINGENCE-LIKE 34	Zm00001d035385	Zm00001eb262850
GRMZM2G040858	0	0.083	4.46439	0.000510513	0.000809876	Q37082	Uncharacterized protein ycf72 (ORF137)	30969055			NA	Zm00001eb070540
GRMZM2G040881	0.253	0.73	1.35071	0.000679909	0.00109494	NA	NA	31032433			Zm00001d043360	Zm00001eb152290
GRMZM2G040890	0.543	0.203	-1.40745	3.22e-08	3.69e-08	NA	NA	30986072	AT5G57710.1	Double Clp-N motif-containing P-loop nucleoside triphosphate hydrolases superfamily protein	Zm00001d018335	Zm00001eb257430
GRMZM2G040905	0.96	2.373	1.30515	4.84e-16	3.94e-16	NP_001144414	hypothetical protein LOC100277351	31035761			Zm00001d044240	Zm00001eb159940
GRMZM2G040975	1.416	5.506	1.99602	2.26e-48	8.69e-49	C4J622	Putative uncharacterized protein	31022795	AT2G45500.1	AAA-type ATPase family protein	Zm00001d036025	Zm00001eb269570
GRMZM2G040991	3.353	9.26	1.46771	2.68e-41	1.17e-41	NA	NA	31042380	AT4G17540.1		Zm00001d000035	Zm00001eb391020
GRMZM2G041039	0.81	1.823	1.16678	8.74e-05	0.000128593	NA	NA	31052223			NA	Zm00001eb201180
GRMZM2G041141	1.196	0.266	-2.16189	1.72e-14	1.48e-14	NP_001148065	ubiquitin-protein ligase	30983384	AT1G49780.1	plant U-box 26	Zm00001d016764	Zm00001eb243330
GRMZM2G041171	0.196	1.733	3.18106	2.25e-42	9.61e-43	NA	NA	31024072	AT1G40087.1	Plant transposase (Ptta/En/Spm family)	Zm00001d036026	Zm00001eb269580
GRMZM2G041175	26.263	12.646	-1.09354	1.56e-84	3.61e-85	NP_001105285	senescence-associated protein DH	30998527	AT2G23810.1	tetraspanin8	Zm00001d020552	Zm00001eb313460
GRMZM2G041235	0.556	0.13	-2.11794	5.24e-07	6.49e-07	NP_001136782	hypothetical protein LOC100216925	31052596			Zm00001d049120	Zm00001eb169020
GRMZM2G041269	5.62	14.583	1.36951	3.5e-71	9.59e-72	NP_001169704	hypothetical protein LOC100383585	31049357	AT1G68140.1	Protein of unknown function (DUF1644)	Zm00001d052144	Zm00001eb193480
GRMZM2G041310	6.636	15.206	1.19628	1.42e-86	3.21e-87	NP_001132267	hypothetical protein LOC100193703	31050159	AT1G06660.1		Zm00001d053808	Zm00001eb207380
GRMZM2G041356	15.36	5.526	-1.49236	1.62e-92	3.46e-93	NP_001137118	hypothetical protein LOC100217298	30967380	AT3G47800.1	Galactose mutarotase-like superfamily protein	Zm00001d003434	Zm00001eb080890
GRMZM2G041442	0.233	0.753	1.69574	1.01e-05	1.38e-05	NP_001169892	hypothetical protein LOC100383786	31021078			NA	Zm00001eb262990
GRMZM2G041462	2.02	0.87	-1.21279	5.67e-11	5.63e-11	C4J8W1	Putative uncharacterized protein	30995456	AT2G46680.1	homeobox 7	Zm00001d021268	Zm00001eb319390
GRMZM2G041527	0.923	1.913	1.05168	1.15e-13	1.02e-13	NA	NA	30995403	AT2G47300.2	ribonuclease Ps	Zm00001d022551	Zm00001eb331260
GRMZM2G041636	0.833	0.353	-1.23634	0.000653624	0.00105017	NP_001144220	hypothetical protein LOC100277082	30998289	AT1G09250.1	basic helix-loop-helix (bHLH) DNA-binding superfamily protein	Zm00001d022552	Zm00001eb331270
GRMZM2G041699	2.57	0.23	-3.51026	1.96e-49	7.39e-50	NP_001149205	cytokinin-O-glucosyltransferase 2	31050188	AT1G22360.1	UDP-glucosyl transferase 85A2	Zm00001d052209	Zm00001eb194050
GRMZM2G041729	4.103	11.8	1.52978	7.4e-67	2.14e-67	C3TRS1	Calcineurin B-like protein	31028351			Zm00001d044389	Zm00001eb161280
GRMZM2G041774	1.09	0.53	-1.0539	1.24e-05	1.7e-05	NA	NA	31028409	AT4G26890.1	mitogen-activated protein kinase kinase kinase 16	Zm00001d043740	Zm00001eb155710
GRMZM2G041899	0.303	0.913	1.58587	1.76e-10	1.8e-10	NA	NA	31012650	AT5G60710.1	Zinc finger (C3HC4-type RING finger) family protein	Zm00001d027621	Zm00001eb003450
GRMZM2G042013	0	2.57	6.93832	1.61e-15	1.33e-15	NM_001151169	hypothetical protein LOC100277661 (LOC100277661), mRNA	30980823			NA	NA
GRMZM2G042027	1.93	16.216	3.07368	5.16e-218	4.13e-219	NP_001130185	hypothetical protein LOC100191279	30985913	AT4G39460.2	S-adenosylmethionine carrier 1	Zm00001d017937	Zm00001eb253620
GRMZM2G042032	27.31	54.146	1.01543	2.55e-120	4.14e-121	NP_001143768	hypothetical protein LOC100276530	31007861	AT5G02770.1		Zm00001d028695	Zm00001eb012950
GRMZM2G042040	24.113	79.076	1.72326	0	0	NP_001136697	hypothetical protein LOC100216831	31010910	AT1G65820.1	microsomal glutathione s-transferase, putative	Zm00001d033707	Zm00001eb054680
GRMZM2G042078	58.136	130.18	1.15289	2.6e-298	1.4e-299	NP_001149611	LOC100283237	31029049	AT4G29480.1	Mitochondrial ATP synthase subunit G protein	Zm00001d044391	Zm00001eb161310
GRMZM2G042101	2.99	0.513	-2.54881	1.43e-29	7.92e-30	NM_001158921	DNA binding protein (LOC100286033), mRNA	31044655	AT3G28857.1	basic helix-loop-helix (bHLH) DNA-binding family protein	Zm00001d052254	NA
GRMZM2G042107	0.223	0.63	1.51948	4.02e-07	4.93e-07	NP_001169178	hypothetical protein LOC100383028	31016421	AT1G07710.1	Ankyrin repeat family protein	Zm00001d028680	Zm00001eb012800
GRMZM2G042127	0	0.103	4.91448	4.67e-05	6.72e-05	NP_001136573	hypothetical protein LOC100216695	31036751	AT5G45540.1	Protein of unknown function (DUF594)	Zm00001d045598	Zm00001eb379430
GRMZM2G042250	5.183	17.723	1.76903	9.69e-251	6.46e-252	NP_001105994	rolled leaf 2	31016473	AT5G60690.1	Homeobox-leucine zipper family protein / lipid-binding START domain-containing protein	Zm00001d027317	Zm00001eb000690
GRMZM2G042313	18.79	62.203	1.724	0	0	NA	NA	31014690	AT1G58030.1	cationic amino acid transporter 2	Zm00001d031120	Zm00001eb032230
GRMZM2G042347	0.65	7.363	3.50012	3.27e-102	6.31e-103	NA	NA	30995036	AT5G05340.1	Peroxidase superfamily protein	Zm00001d022453	Zm00001eb330570
GRMZM2G042438	10.413	4.41	-1.26485	9.26e-28	5.35e-28	NA	NA	30989812			Zm00001d017935	NA
GRMZM2G042488	0	6.066	9.06422	5.07e-51	1.87e-51	NP_001148671	harpin-induced protein	31016090	AT5G56050.1		Zm00001d031292	Zm00001eb033830
GRMZM2G042516	0.59	0.146	-1.99241	2.44e-05	3.43e-05	NP_001141301	hypothetical protein LOC100273392	30975933	AT1G35420.2	alpha/beta-Hydrolases superfamily protein	Zm00001d010204	Zm00001eb348780
GRMZM2G042538	0.346	1.476	2.09667	3.42e-18	2.59e-18	NA	NA	31013809	AT1G23980.1	RING/U-box superfamily protein	Zm00001d029996	Zm00001eb024020
GRMZM2G042592	4.583	10.403	1.15365	1.77e-32	9.16e-33	NP_001136785	hypothetical protein LOC100216928	30979890	AT4G29670.1	atypical CYS HIS rich thioredoxin 2	Zm00001d010000	Zm00001eb347280
GRMZM2G042599	1.923	5.366	1.46581	4.26e-42	1.83e-42	NP_001131885	hypothetical protein LOC100193265	30968071	AT1G01760.1	adenosine deaminases;RNA binding;RNA binding;adenosine deaminases	Zm00001d001987	Zm00001eb067600
GRMZM2G042607	0.786	3.186	2.0173	1.43e-53	5.06e-54	NA	NA	31025506	AT1G26810.1	galactosyltransferase1	Zm00001d037233	Zm00001eb279720
GRMZM2G042639	2.153	9.06	1.99654	1.56e-54	5.44e-55	P49248	Protein IN2-1	31017397	AT3G55040.1	glutathione transferase lambda 2	Zm00001d028693	Zm00001eb012930
GRMZM2G042662	0	2.156	6.32951	5.4e-11	5.36e-11	NA	NA	31006946			NA	NA
GRMZM2G042664	5.463	2.486	-1.14356	1.14e-35	5.55e-36	NA	NA	31048080			Zm00001d053911	Zm00001eb208350
GRMZM2G042692	26.403	8.44	-1.64864	2.03e-160	2.4e-161	NP_001169790	hypothetical protein LOC100383680	30997930	AT5G50740.1	Heavy metal transport/detoxification superfamily protein	Zm00001d019446	Zm00001eb305560
GRMZM2G042733	0.453	0.183	-1.30054	0.000164488	0.000248028	NA	NA	30996668	AT4G09820.1	basic helix-loop-helix (bHLH) DNA-binding superfamily protein	Zm00001d019170	Zm00001eb303250
GRMZM2G042797	0.073	0.546	2.90375	1.88e-12	1.76e-12	NP_001142407	hypothetical protein LOC100274582	31023710	AT5G05480.1	Peptide-N4-(N-acetyl-beta-glucosaminyl)asparagine amidase A protein	Zm00001d038122	Zm00001eb287410
GRMZM2G042895	14.36	1.913	-2.90963	4.02e-159	4.79e-160	NP_001151185	DNA binding like	31002172	AT5G57150.1	basic helix-loop-helix (bHLH) DNA-binding superfamily protein	Zm00001d024522	Zm00001eb415520
GRMZM2G042920	3.163	6.446	1.02544	2.91e-17	2.27e-17	NP_001140849	hypothetical protein LOC100272925	31005566	AT4G36930.1	basic helix-loop-helix (bHLH) DNA-binding superfamily protein	Zm00001d026317	Zm00001eb431080
GRMZM2G043095	4.286	1.803	-1.25282	1.85e-25	1.13e-25	NP_001168900	hypothetical protein LOC100382706	31034685	AT3G55990.1	Plant protein of unknown function (DUF828)	Zm00001d042993	Zm00001eb149000
GRMZM2G043109	4.91	2.213	-1.15343	8.54e-14	7.56e-14	NA	NA	31030899	AT3G56940.1	dicarboxylate diiron protein, putative (Crd1)	Zm00001d040463	Zm00001eb129000
GRMZM2G043115	0.08	0.543	2.74877	5.69e-06	7.58e-06	NA	NA	31032178	AT2G25310.1	Protein of unknown function (DUF2012)	Zm00001d043115	Zm00001eb149990
GRMZM2G043154	0.12	0.41	1.78018	2.82e-05	3.97e-05	NP_001148135	taxadien-5-alpha-ol O-acetyltransferase	30974082	AT5G17540.1	HXXXD-type acyl-transferase family protein	Zm00001d006795	Zm00001eb108660
GRMZM2G043182	3.97	1.843	-1.11221	4.63e-17	3.65e-17	NP_001149800	mitochondrial carrier-like protein	30986296	AT1G72820.1	Mitochondrial substrate carrier family protein	Zm00001d014224	Zm00001eb223450
GRMZM2G043183	1.83	4.03	1.00759	1.31e-14	1.12e-14	B6SN27	Putative uncharacterized protein	31010583			Zm00001d032644	Zm00001eb045280
GRMZM2G043240	2.153	4.426	1.05683	9e-26	5.45e-26	NP_001144812	hypothetical protein LOC100277889	30997714	AT5G64020.1	TRICHOME BIREFRINGENCE-LIKE 14	Zm00001d020399	Zm00001eb312040
GRMZM2G043277	1.043	7.46	2.83054	1.38e-90	2.99e-91	NP_001131472	hypothetical protein LOC100192807	31021403	AT1G69720.1	heme oxygenase 3	Zm00001d036894	Zm00001eb276750
GRMZM2G043295	3.333	1.323	-1.33692	2.71e-22	1.8e-22	NP_001132331	hypothetical protein LOC100193773	31041662	AT3G16520.3	UDP-glucosyl transferase 88A1	Zm00001d047504	Zm00001eb394980
GRMZM2G043300	12.246	3.4	-1.81847	8.38e-61	2.65e-61	NP_001149596	chemocyanin	31003622	AT2G02850.1	plantacyanin	Zm00001d025564	Zm00001eb423780
GRMZM2G043336	0.226	0.033	-2.82285	0.000243673	0.000373327	NA	NA	31036124			Zm00001d041670	Zm00001eb137480
GRMZM2G043460	0	0.223	4.59255	0.000277042	0.00042682	NA	NA	31045086			Zm00001d050603	Zm00001eb180690
GRMZM2G043470	2.123	0.816	-1.47621	1.86e-18	1.4e-18	NP_001167869	hypothetical protein LOC100381573	31011986	AT4G34500.1	Protein kinase superfamily protein	Zm00001d028319	Zm00001eb009660
GRMZM2G043521	64.68	15.666	-2.0489	0	0	B4FFK9	Putative uncharacterized protein	31030533	AT5G45690.1	Protein of unknown function (DUF1264)	Zm00001d043464	Zm00001eb153230
GRMZM2G043584	4.33	1.643	-1.40143	8.12e-56	2.77e-56	NP_001145765	hypothetical protein LOC100279272	31006987	AT3G49670.1	Leucine-rich receptor-like protein kinase family protein	Zm00001d028317	Zm00001eb009640
GRMZM2G043602	4.003	10.283	1.36335	2.77e-57	9.2e-58	NP_001142336	hypothetical protein LOC100274506	30989892	AT1G24360.1	NAD(P)-binding Rossmann-fold superfamily protein	Zm00001d016550	Zm00001eb241560
GRMZM2G043878	0.366	0.016	-4.38473	3.22e-06	4.21e-06	NM_001111850	LOC542242 (wusl1032), mRNA	31013385	AT5G48540.1	receptor-like protein kinase-related family protein	Zm00001d028651	Zm00001eb012570
GRMZM2G043887	13.093	5.33	-1.29962	2.8e-72	7.59e-73	NP_001149239	L-allo-threonine aldolase	31000421	AT1G08630.1	threonine aldolase 1	Zm00001d025862	Zm00001eb426650
GRMZM2G043932	2.61	9.526	1.86539	4.42e-64	1.33e-64	NP_001151013	metal ion binding protein	30967211	AT1G01490.2	Heavy metal transport/detoxification superfamily protein	Zm00001d001915	Zm00001eb066960
GRMZM2G043943	15.143	1.536	-3.30106	4.32e-212	3.59e-213	NA	NA	31025677	AT5G19730.1	Pectin lyase-like superfamily protein	Zm00001d038794	Zm00001eb293700
GRMZM2G044011	16.02	35.476	1.14425	8.05e-159	9.61e-160	NA	NA	30966974	AT4G27650.1	Eukaryotic release factor 1 (eRF1) family protein	Zm00001d001983	Zm00001eb067580
GRMZM2G044104	3.593	0.083	-5.42537	4.98e-52	1.81e-52	NA	NA	31050286	AT5G42510.1	Disease resistance-responsive (dirigent-like protein) family protein	Zm00001d048814	Zm00001eb166630
GRMZM2G044152	3543.61	599.58	-2.56645	0	0	P04699	Zein-alpha ZA1/M1 Precursor (22 kDa zein ZA1/M1)	31045973			Zm00001d048813	Zm00001eb166620
GRMZM2G044247	0.796	3.736	2.22998	2.89e-40	1.28e-40	NP_001150974	LOC100284607	31008834	AT5G52100.1	Dihydrodipicolinate reductase, bacterial/plant	Zm00001d027363	Zm00001eb001140
GRMZM2G044265	7.46	20.63	1.4601	5.73e-61	1.8e-61	NP_001132502	hypothetical protein LOC100193962	31034805	AT3G27100.1		Zm00001d042340	Zm00001eb143260
GRMZM2G044322	0.103	0.326	1.65668	0.000221795	0.000338538	NP_001142285	hypothetical protein LOC100274454	30972157	AT5G65100.1	Ethylene insensitive 3 family protein	Zm00001d003451	Zm00001eb081000
GRMZM2G044472	0.223	0.016	-4.61709	2.54e-07	3.08e-07	C0PD50	Putative uncharacterized protein	30973778	AT1G27480.1	alpha/beta-Hydrolases superfamily protein	Zm00001d005378	Zm00001eb096400
GRMZM2G044481	1.976	0.24	-3.05442	1.33e-53	4.71e-54	B8A243	Putative uncharacterized protein	31014679	AT4G02780.1	Terpenoid cyclases/Protein prenyltransferases superfamily protein	Zm00001d029648	Zm00001eb021200
GRMZM2G044581	4.56	9.28	1.03332	2.46e-41	1.07e-41	NP_001130724	hypothetical protein LOC100191828	31034881	AT1G65320.1	Cystathionine beta-synthase (CBS) family protein	Zm00001d042343	Zm00001eb143290
GRMZM2G044584	9.843	20.556	1.05445	3.66e-46	1.46e-46	NP_001150488	LOC100284119	31030453			Zm00001d042510	Zm00001eb144650
GRMZM2G044625	10032.5	2306.06	-2.12446	0	0	P04698	Zein-alpha PZ22.3 Precursor (22 kDa zein PZ22.3)	31043660			Zm00001d048808	Zm00001eb166600
GRMZM2G044627	98.146	26.616	-1.8861	0	0	NP_001132265	hypothetical protein LOC100193701	31050024	AT1G05510.1	Protein of unknown function (DUF1264)	Zm00001d051459	Zm00001eb187280
GRMZM2G044724	3.346	1.396	-1.26475	2.62e-31	1.39e-31	NP_001140526	hypothetical protein LOC100272591	31028937	AT4G33300.2	ADR1-like 1	Zm00001d041343	Zm00001eb134970
GRMZM2G044736	0.746	2.993	1.99794	7.72e-41	3.39e-41	NA	NA	31004624	AT2G45260.1	Plant protein of unknown function (DUF641)	Zm00001d023349	Zm00001eb406180
GRMZM2G044851	3.113	1.046	-1.58071	3.67e-34	1.84e-34	NM_001177082	hypothetical protein LOC100384572 (LOC100384572), mRNA	30988496	AT1G32450.1	nitrate transporter 1.5	Zm00001d017666	Zm00001eb251130
GRMZM2G044866	3.98	7.98	1.00963	1.02e-36	4.85e-37	NA	NA	30981530	AT1G28240.1	Protein of unknown function (DUF616)	Zm00001d010816	Zm00001eb353780
GRMZM2G044898	0.3	0.936	1.52555	1.54e-05	2.13e-05	NA	NA	31011984			Zm00001d033781	Zm00001eb055250
GRMZM2G044947	8.206	2.87	-1.52342	4.44e-57	1.48e-57	NP_001151215	LOC100284848	30982090	AT5G45910.1	GDSL-like Lipase/Acylhydrolase superfamily protein	Zm00001d010451	Zm00001eb350690
GRMZM2G044963	22.783	56.293	1.30111	2.02e-190	1.94e-191	NP_001136954	hypothetical protein LOC100217114	30975653	AT2G27030.3	calmodulin 5	Zm00001d008278	Zm00001eb333100
GRMZM2G045067	1.33	0.563	-1.24875	3.79e-06	4.98e-06	NA	NA	31018772	AT4G27750.1	binding	Zm00001d029651	Zm00001eb021230
GRMZM2G045117	0.48	1.063	1.15054	0.000479383	0.000757918	NA	NA	30973886	AT5G14360.1	Ubiquitin-like superfamily protein	Zm00001d003264	Zm00001eb079320
GRMZM2G045155	9.106	20.103	1.14261	2.25e-28	1.28e-28	NM_001153865	B12D protein (LOC100280945), mRNA	30999369	AT3G29970.1	B12D protein	Zm00001d022084	Zm00001eb327020
GRMZM2G045171	0.376	0.77	1.03455	7.67e-06	1.03e-05	NA	NA	31044965	AT1G73370.1	sucrose synthase 6	Zm00001d051837	Zm00001eb190590
GRMZM2G045188	4.226	32.743	2.94967	6.33e-273	3.79e-274	NP_001144843	hypothetical protein LOC100277929	30985351	AT2G27740.1	Family of unknown function (DUF662)	Zm00001d016683	Zm00001eb242600
GRMZM2G045241	6.76	17.713	1.37532	1.56e-109	2.81e-110	NP_001140217	hypothetical protein LOC100272250	31008310	AT4G13020.4	Protein kinase superfamily protein	Zm00001d034834	Zm00001eb064400
GRMZM2G045278	0.973	9.056	3.21306	1.24e-81	2.96e-82	NA	NA	30976085	AT3G53990.1	Adenine nucleotide alpha hydrolases-like superfamily protein	Zm00001d012382	Zm00001eb367690
GRMZM2G045387	1442.46	275.116	-2.39367	0	0	NA	NA	31051328			Zm00001d048808	Zm00001eb166600
GRMZM2G045433	9.633	20.716	1.07349	1.14e-80	2.77e-81	NP_001142141	hypothetical protein LOC100274306	31031633	AT5G14310.1	carboxyesterase 16	Zm00001d042474	Zm00001eb144360
GRMZM2G045534	12.55	31.683	1.33274	1.53e-100	3.01e-101	NP_001168033	hypothetical protein LOC100381760	31033078	AT3G06650.1	ATP-citrate lyase B-1	Zm00001d040603	Zm00001eb130080
GRMZM2G045544	1.953	4.7	1.25177	1.02e-44	4.19e-45	NA	NA	30992821	AT3G20280.2	RING/FYVE/PHD zinc finger superfamily protein	Zm00001d017862	Zm00001eb252930
GRMZM2G045550	13.813	68.67	2.26713	0	0	NM_001159197	mal d 1-associated protein (LOC100286310), mRNA	31007472	AT2G35900.1		NA	NA
GRMZM2G045596	12.45	42.486	1.72639	0	0	NP_001130829	hypothetical protein LOC100191933	30969530	AT4G20050.1	Pectin lyase-like superfamily protein	Zm00001d002342	Zm00001eb070980
GRMZM2G045638	4.04	1.153	-1.81233	2e-17	1.55e-17	NP_001144112	hypothetical protein LOC100276952	30997054			NA	Zm00001eb312110
GRMZM2G045660	0.88	1.776	1.00773	2.27e-05	3.18e-05	NA	NA	30993437	AT5G12150.1	Rho GTPase activation protein (RhoGAP) with PH domain	Zm00001d021608	Zm00001eb322520
GRMZM2G045664	52.06	16.93	-1.62386	7.61e-206	6.59e-207	NP_001142311	hypothetical protein LOC100274480	30981142	AT2G46140.1	Late embryogenesis abundant protein	Zm00001d009700	Zm00001eb344820
GRMZM2G045690	1.93	4.39	1.16607	9.63e-16	7.91e-16	NP_001149672	fb27	30988794	AT5G06660.1	Protein of unknown function DUF106, transmembrane	Zm00001d013397	Zm00001eb215980
GRMZM2G045699	2.816	0.946	-1.57405	1.07e-10	1.08e-10	NA	NA	31006995			Zm00001d032606	Zm00001eb044850
GRMZM2G045809	55.02	15.743	-1.80848	0	0	NP_001141258	hypothetical protein LOC100273345	30966778	AT3G05950.1	RmlC-like cupins superfamily protein	Zm00001d004401	Zm00001eb088410
GRMZM2G045834	26.386	89.446	1.81688	0	0	NP_001136729	hypothetical protein LOC100216868	30998144	AT1G49290.1		Zm00001d019357	Zm00001eb304880
GRMZM2G045849	0.106	3.46	4.99753	1.28e-67	3.63e-68	NP_001149008	zinc transporter 1	30970968	AT3G12750.1	zinc transporter 1 precursor	Zm00001d002343	Zm00001eb071010
GRMZM2G045927	0.41	1.17	1.51246	1.93e-06	2.49e-06	NA	NA	30990301	AT1G72230.1	Cupredoxin superfamily protein	Zm00001d018118	Zm00001eb255480
GRMZM2G046065	13.906	30.956	1.14782	7.86e-129	1.18e-129	NA	NA	31028525	AT1G34360.1	translation initiation factor 3 (IF-3) family protein	Zm00001d041255	Zm00001eb134390
GRMZM2G046092	0.846	6.73	3.13467	1.1e-115	1.88e-116	NA	NA	31042695	AT5G02120.1	one helix protein	NA	Zm00001eb372120
GRMZM2G046098	6.036	13.496	1.1546	1.38e-50	5.1e-51	NP_001130279	hypothetical protein LOC100191373	30981962	AT1G43130.1	like COV 2	Zm00001d012269	Zm00001eb366660
GRMZM2G046117	1.356	2.866	1.0747	3.99e-07	4.9e-07	NA	NA	30983653	AT3G01180.1	starch synthase 2	NA	NA
GRMZM2G046244	13.613	52.2	1.53005	5.32e-215	4.34e-216	NP_001148426	cation cation antiporter	30992328	AT3G55600.1	Membrane fusion protein Use1	Zm00001d017772	Zm00001eb252050
GRMZM2G046317	0.593	1.216	1.03067	0.000495554	0.000784522	NP_001158970	hypothetical protein LOC100303919	30999061			NA	NA
GRMZM2G046359	7.463	3.613	-1.04907	8.42e-12	8.09e-12	NA	NA	30978934			NA	NA
GRMZM2G046382	91.803	253.68	1.46334	0	0	NA	NA	31010787	AT1G53540.1	HSP20-like chaperones superfamily protein	Zm00001d028556	Zm00001eb011890
GRMZM2G046431	0.496	0	-5.65291	1.46e-07	1.74e-07	NA	NA	31031131	AT1G60430.1	actin-related protein C3	Zm00001d043215	Zm00001eb150940
GRMZM2G046480	0.926	2.403	1.36908	7.42e-22	5e-22	NA	NA	31015309	AT1G55730.1	cation exchanger 5	Zm00001d029432	Zm00001eb019340
GRMZM2G046520	42.8	15.843	-1.43943	7.91e-199	7.15e-200	NP_001141992	hypothetical protein LOC100274142	30979395	AT1G19715.3	Mannose-binding lectin superfamily protein	Zm00001d011012	Zm00001eb355410
GRMZM2G046583	12.876	28.603	1.14773	3.95e-171	4.33e-172	NP_001152493	nicotinate phosphoribosyltransferase-like protein	31002902	AT2G23420.1	nicotinate phosphoribosyltransferase 2	Zm00001d025412	Zm00001eb422480
GRMZM2G046618	1.97	0.853	-1.21261	1.18e-12	1.09e-12	C0PD62	Putative uncharacterized protein	31036980	AT2G26440.1	Plant invertase/pectin methylesterase inhibitor superfamily	Zm00001d045048	Zm00001eb374140
GRMZM2G046622	0.07	0.5	2.88206	3.97e-05	5.67e-05	NA	NA	31008949			Zm00001d030388	Zm00001eb027000
GRMZM2G046729	2.043	0.93	-1.45437	6.53e-18	4.99e-18	NP_001152341	atypical receptor-like kinase MARK	31041795	AT1G48480.1	receptor-like kinase 1	Zm00001d048053	Zm00001eb399890
GRMZM2G046750	1.343	0.42	-1.69285	4.18e-08	4.82e-08	NM_001154217	lipid binding protein (LOC100281299), mRNA	30997240	AT2G48140.1	Bifunctional inhibitor/lipid-transfer protein/seed storage 2S albumin superfamily protein	Zm00001d018926	Zm00001eb301140
GRMZM2G046885	10.536	29.766	1.49437	3.49e-190	3.37e-191	NP_001105154	m26 protein	30983889	AT2G22540.1	K-box region and MADS-box transcription factor family protein	Zm00001d018142	Zm00001eb255670
GRMZM2G046907	0.076	0.42	2.44474	1.05e-06	1.32e-06	NA	NA	31029848	AT3G57990.1		Zm00001d043192	Zm00001eb150690
GRMZM2G046933	2.09	0.996	-1.06539	0.000534402	0.000849815	NA	NA	30970061	AT4G21215.2		Zm00001d006521	Zm00001eb106250
GRMZM2G047028	2.456	15.856	2.68084	5.15e-160	6.09e-161	NP_001167912	hypothetical protein LOC100381624	31035623	AT1G56190.1	Phosphoglycerate kinase family protein	Zm00001d043194	Zm00001eb150720
GRMZM2G047065	0.19	2.65	3.82345	2.64e-20	1.87e-20	NP_001145334	hypothetical protein LOC100278661	31003135	AT3G11600.1		Zm00001d025361	Zm00001eb422000
GRMZM2G047105	0.216	0.863	2.00957	4.54e-10	4.71e-10	NM_001176035	hypothetical protein LOC100383380 (LOC100383380), mRNA	31038693			NA	NA
GRMZM2G047124	3.493	12.143	1.79418	2.98e-45	1.21e-45	NM_001174691	hypothetical protein LOC100381914 (LOC100381914), mRNA	31008011	AT5G57780.1		Zm00001d032307	NA
GRMZM2G047128	0.316	1.75	2.42262	3.95e-10	4.08e-10	NM_001150999	hypothetical protein LOC100277438 (LOC100277438), mRNA	31050500	AT3G60520.1		Zm00001d051365	Zm00001eb186590
GRMZM2G047129	0.236	1.893	2.95851	2.66e-27	1.55e-27	NP_001151904	alpha-L-fucosidase 2	31035023	AT1G28600.1	GDSL-like Lipase/Acylhydrolase superfamily protein	Zm00001d044040	Zm00001eb158260
GRMZM2G047161	6.233	16.853	1.19535	6.48e-68	1.84e-68	NA	NA	30981041	AT5G30490.2		Zm00001d009161	Zm00001eb340570
GRMZM2G047167	0.576	2.06	1.83589	1.2e-32	6.2e-33	NA	NA	31043433	AT5G60710.1	Zinc finger (C3HC4-type RING finger) family protein	Zm00001d051119	Zm00001eb184920
GRMZM2G047292	24.11	8.323	-1.53679	2.11e-150	2.69e-151	NA	NA	30966607	AT3G57520.1	seed imbibition 2	NA	NA
GRMZM2G047298	5.563	2.56	-1.12095	5.82e-23	3.8e-23	NM_001150673	LOC100276997 (umc1273), mRNA	31028896	AT1G29050.1	TRICHOME BIREFRINGENCE-LIKE 38	Zm00001d044037	Zm00001eb158210
GRMZM2G047299	0.54	1.806	1.73877	7.96e-09	8.83e-09	NP_001148259	brain protein 44-like protein	31013428	AT5G20090.1	Uncharacterised protein family (UPF0041)	Zm00001d034521	Zm00001eb061490
GRMZM2G047310	27.54	68.28	1.11109	0	0	NP_001141663	hypothetical protein LOC100273789	31029926	AT2G41740.1	villin 2	Zm00001d042084	Zm00001eb140890
GRMZM2G047362	4.536	12.143	1.41923	1.09e-30	5.86e-31	NA	NA	31031311	AT3G27530.1	golgin candidate 6	Zm00001d041693	Zm00001eb137620
GRMZM2G047368	0.196	0.526	1.44302	0.000621893	0.000996301	Q9ATM5	Aquaporin PIP2-6 (Plasma membrane intrinsic protein 2-6)(ZmPIP2-6)(ZmPIP2;6)	30996723	AT2G37170.1	plasma membrane intrinsic protein 2	Zm00001d019565	Zm00001eb306400
GRMZM2G047376	7.503	18.163	1.26485	5.62e-89	1.24e-89	NP_001104960	protein phosphatase type-2C	31042075	AT4G31860.1	Protein phosphatase 2C family protein	Zm00001d046831	Zm00001eb388790
GRMZM2G047422	29.886	60.616	1.01661	6.86e-94	1.44e-94	NA	NA	31012728	AT5G43150.1		Zm00001d034130	Zm00001eb058270
GRMZM2G047456	59.82	121.413	1.02281	0	0	NP_001168671	hypothetical protein LOC100382459	31014470	AT4G37530.1	Peroxidase superfamily protein	Zm00001d034129	Zm00001eb058260
GRMZM2G047476	21.586	63.386	1.6187	0	0	NA	NA	30983079	AT1G75630.1	vacuolar H+-pumping ATPase 16 kDa proteolipid subunit 4	Zm00001d009319	Zm00001eb341690
GRMZM2G047533	4.53	16.246	1.8407	1.76e-149	2.26e-150	NA	NA	31051397	AT5G14180.1	Myzus persicae-induced lipase 1	Zm00001d049813	NA
GRMZM2G047613	0.493	1.183	1.25044	2.24e-05	3.13e-05	NA	NA	30981864	AT2G23560.1	methyl esterase 7	Zm00001d009398	Zm00001eb342270
GRMZM2G047626	1.39	0.503	-1.47191	3.88e-09	4.22e-09	NM_001147118	hypothetical protein LOC100272660 (LOC100272660), mRNA	31029498	AT5G59780.3	myb domain protein 59	Zm00001d041576	Zm00001eb136720
GRMZM2G047677	0.9	2.133	1.24025	5.06e-09	5.55e-09	NP_001136477	hypothetical protein LOC100216590	31020041	AT5G05440.1	Polyketide cyclase/dehydrase and lipid transport superfamily protein	Zm00001d038436	Zm00001eb290140
GRMZM2G047762	0.893	7.903	3.1383	1.52e-117	2.52e-118	NA	NA	31024406	AT3G12750.1	zinc transporter 1 precursor	Zm00001d038437	Zm00001eb290160
GRMZM2G047791	1.856	3.82	1.0379	1.93e-22	1.28e-22	NA	NA	31047629	AT3G48860.2		Zm00001d049273	Zm00001eb170360
GRMZM2G047818	0.8	0.266	-1.58036	0.00039547	0.000620499	NA	NA	30992857			Zm00001d016266	Zm00001eb239480
GRMZM2G047835	0.14	1.13	3.03312	2.21e-30	1.2e-30	NP_001159300	hypothetical protein LOC100304392	31007403	AT3G17630.1	cation/H+ exchanger 19	Zm00001d031077	Zm00001eb031840
GRMZM2G047851	0.773	1.71	1.14656	0.000173368	0.000262049	NA	NA	31027341	AT1G07270.1	Cell division control, Cdc6	Zm00001d042810	Zm00001eb147490
GRMZM2G047867	1.87	3.946	1.0984	6.58e-18	5.03e-18	NP_001105842	spermidine synthase	31037317	AT5G53120.1	spermidine synthase 3	Zm00001d046112	Zm00001eb383120
GRMZM2G047910	3.143	1.14	-1.49491	1.75e-20	1.23e-20	NP_001132601	hypothetical protein LOC100194073	30972104	AT3G11340.1	UDP-Glycosyltransferase superfamily protein	Zm00001d005456	Zm00001eb096940
GRMZM2G047949	24.463	51.2	1.06229	0	0	NA	NA	30979680	AT2G06990.1	RNA helicase, ATP-dependent, SK12/DOB1 protein	Zm00001d008777	Zm00001eb337140
GRMZM2G047951	2.54	1.11	-1.19445	3.28e-10	3.38e-10	NA	NA	30992765			NA	NA
GRMZM2G047961	0.09	0.42	2.22998	2.9e-06	3.79e-06	NA	NA	31031768	AT2G36330.1	Uncharacterised protein family (UPF0497)	Zm00001d044093	Zm00001eb158780
GRMZM2G047969	1.906	4.583	1.16323	6.23e-22	4.19e-22	NP_001130670	hypothetical protein LOC100191773	31023653	AT1G06660.1		Zm00001d036637	Zm00001eb274250
GRMZM2G047995	2.123	5.036	1.22013	5.55e-24	3.53e-24	NP_001146607	hypothetical protein LOC100280204	30994671	AT5G18640.1	alpha/beta-Hydrolases superfamily protein	Zm00001d022493	Zm00001eb330150
GRMZM2G048008	8.643	25.323	1.5475	8.36e-267	5.15e-268	NA	NA	30971290	AT5G47780.1	galacturonosyltransferase 4	Zm00001d005981	Zm00001eb101530
GRMZM2G048010	0.153	6.586	5.44499	1.45e-123	2.27e-124	NA	NA	31029613	AT4G16745.1	Exostosin family protein	Zm00001d044094	Zm00001eb158790
GRMZM2G048073	0.14	0	-4.31434	0.000956873	0.00156664	C4J4U3	Putative uncharacterized protein	30986158	AT4G28780.1	GDSL-like Lipase/Acylhydrolase superfamily protein	Zm00001d014817	Zm00001eb228340
GRMZM2G048129	10.053	4.946	-1.02732	3.25e-40	1.44e-40	NP_001148306	mtN19-like protein	31013253	AT5G61820.1		Zm00001d031677	Zm00001eb037100
GRMZM2G048150	0.096	0.68	2.83336	5.95e-10	6.2e-10	NP_001151981	COV1-like protein	30992330	AT1G43130.1	like COV 2	NA	NA
GRMZM2G048172	0.083	0.663	2.9911	4.34e-16	3.52e-16	NA	NA	30997416			Zm00001d018780	Zm00001eb299770
GRMZM2G048297	1.116	2.356	1.0729	5.7e-11	5.67e-11	NA	NA	31053129	AT1G52150.2	Homeobox-leucine zipper family protein / lipid-binding START domain-containing protein	Zm00001d049529	Zm00001eb172330
GRMZM2G048324	42.8	89.883	1.06735	0	0	NP_001105407	nucleoredoxin1	31009679	AT1G60420.1	DC1 domain-containing protein	Zm00001d029457	Zm00001eb019530
GRMZM2G048475	0.323	1.513	2.22642	7.88e-18	6.04e-18	NA	NA	31010840	AT4G34490.1	cyclase associated protein 1	Zm00001d032104	Zm00001eb040800
GRMZM2G048567	4.546	9.43	1.0476	2.04e-33	1.04e-33	NP_001131356	hypothetical protein LOC100192677	31001373			Zm00001d025973	Zm00001eb427700
GRMZM2G048651	0.833	2.643	1.66684	9.23e-23	6.06e-23	NP_001169370	hypothetical protein LOC100383237	31051484	AT1G03440.1	Leucine-rich repeat (LRR) family protein	Zm00001d048740	Zm00001eb165940
GRMZM2G048672	2.116	5.053	1.25189	3.21e-12	3.02e-12	NP_001150913	macrophage migration inhibitory factor	30988653	AT5G57170.1	Tautomerase/MIF superfamily protein	Zm00001d014659	Zm00001eb226780
GRMZM2G048762	1.426	4.326	1.64543	9.23e-33	4.76e-33	NP_001132411	hypothetical protein LOC100193858	30967003	AT5G22130.1	mannosyltransferase family protein	Zm00001d005370	Zm00001eb096280
GRMZM2G048763	0.033	0.306	3.25551	5.15e-05	7.44e-05	NA	NA	30976025	AT5G12380.1	annexin 8	Zm00001d008664	Zm00001eb336260
GRMZM2G048791	0.236	1.916	3.01757	6.7e-26	4.05e-26	NA	NA	31023256			Zm00001d035395	Zm00001eb262970
GRMZM2G048793	0.913	6.536	2.82881	3.27e-64	9.81e-65	B6SHT4	Putative uncharacterized protein	30967361	AT3G11600.1		Zm00001d003763	Zm00001eb083650
GRMZM2G048801	0.6	1.416	1.23028	9.64e-15	8.2e-15	NA	NA	31045620	AT3G47570.1	Leucine-rich repeat protein kinase family protein	Zm00001d048741	Zm00001eb165950
GRMZM2G048821	4.816	11.726	1.28083	2.73e-59	8.81e-60	B0R217	Thymidine kinase Fragment (EC 2.7.1.21)	31008728	AT3G07800.1	Thymidine kinase	Zm00001d029632	Zm00001eb021070
GRMZM2G048854	3.03	1.1	-1.46692	2.86e-11	2.8e-11	NA	NA	31042812	AT1G64870.1		Zm00001d000181	Zm00001eb391160
GRMZM2G048907	2.076	4.736	1.18557	8.37e-26	5.07e-26	P0C1M0	ATP synthase subunit gamma, chloroplastic Precursor (F-ATPase gamma subunit) [Contains Inceptin]	30994146	AT4G04640.1	ATPase, F1 complex, gamma subunit protein	Zm00001d021620	Zm00001eb322600
GRMZM2G048912	2.393	5.423	1.19315	1.53e-55	5.23e-56	NA	NA	30968092	AT5G45470.1	Protein of unknown function (DUF594)	Zm00001d007953	Zm00001eb118070
GRMZM2G048919	5.623	2.136	-1.3988	2.97e-28	1.69e-28	NM_001150390	hypothetical protein LOC100276658 (LOC100276658), mRNA	31041031	AT1G15760.1	Sterile alpha motif (SAM) domain-containing protein	Zm00001d046580	Zm00001eb386910
GRMZM2G049068	0.2	0.433	1.1349	0.00031331	0.000485861	NA	NA	30973733			Zm00001d004686	NA
GRMZM2G049077	4.273	11.953	1.41934	3.7e-66	1.08e-66	NP_001142764	hypothetical protein LOC100275119	30999555			Zm00001d022102	Zm00001eb327160
GRMZM2G049173	0	0.393	5.17751	8.2e-06	1.11e-05	NA	NA	31048429			NA	NA
GRMZM2G049372	1.056	2.883	1.44807	6.05e-18	4.62e-18	NA	NA	30990579	AT1G34580.1	Major facilitator superfamily protein	Zm00001d016919	Zm00001eb244790
GRMZM2G049418	0.103	0.483	2.3238	2.36e-07	2.86e-07	NP_001144099	hypothetical protein LOC100276935	30978012	AT4G25420.1	2-oxoglutarate (2OG) and Fe(II)-dependent oxygenase superfamily protein	Zm00001d012212	Zm00001eb366090
GRMZM2G049464	0.1	0.39	1.93359	2.05e-05	2.86e-05	NP_001143735	hypothetical protein LOC100276489	31027400	AT1G10280.1	Core-2/I-branching beta-1,6-N-acetylglucosaminyltransferase family protein	Zm00001d042652	Zm00001eb146060
GRMZM2G049525	10.796	30.82	1.51013	0	0	NP_001169256	hypothetical protein LOC100383118	31051030	AT3G44600.1	cyclophilin71	Zm00001d049958	Zm00001eb176200
GRMZM2G049693	14.6	30.946	1.0911	9.98e-173	1.08e-173	NP_001169589	hypothetical protein LOC100383470	31041285	AT4G12420.1	Cupredoxin superfamily protein	Zm00001d045599	Zm00001eb379440
GRMZM2G049695	0.703	1.483	1.07153	7.93e-07	9.96e-07	NA	NA	30982208	AT5G56840.1	myb-like transcription factor family protein	Zm00001d008808	Zm00001eb337410
GRMZM2G049767	6.446	17.266	1.41871	6.45e-59	2.09e-59	NP_001168642	hypothetical protein LOC100382429	31027988	AT1G53540.1	HSP20-like chaperones superfamily protein	Zm00001d039942	Zm00001eb125030
GRMZM2G049781	0.383	0.123	-1.66227	1.85e-05	2.57e-05	NP_001168471	hypothetical protein LOC100382247	30982762	AT1G23000.1	Heavy metal transport/detoxification superfamily protein	Zm00001d008515	Zm00001eb334940
GRMZM2G049785	4.21	9.293	1.13738	8.38e-48	3.26e-48	NA	NA	30997478	AT3G06290.1	SAC3/GANP/Nin1/mts3/eIF-3 p25 family	Zm00001d022346	Zm00001eb329320
GRMZM2G049877	0.013	0.133	3.38123	1.88e-05	2.61e-05	NA	NA	31031616	AT3G55090.1	ABC-2 type transporter family protein	Zm00001d042953	Zm00001eb148720
GRMZM2G049893	0.343	0.03	-3.57434	0.000246494	0.000377882	NA	NA	31027388	AT3G46430.1		Zm00001d042952	NA
GRMZM2G049915	13.813	3.81	-1.86148	9.14e-136	1.3e-136	NP_001105492	proline-rich protein	31003356			Zm00001d024027	Zm00001eb411600
GRMZM2G049930	0.416	0.053	-2.95774	9.92e-07	1.25e-06	NA	NA	31004540	AT3G05950.1	RmlC-like cupins superfamily protein	Zm00001d000012	Zm00001eb413210
GRMZM2G049952	3.073	1.483	-1.05131	0.000136228	0.000203731	NA	NA	31028968	AT5G07380.3		Zm00001d040193	Zm00001eb126950
GRMZM2G050077	0.14	0.773	2.44369	5.69e-14	4.99e-14	NA	NA	31013738	AT1G09780.1	Phosphoglycerate mutase, 2,3-bisphosphoglycerate-independent	Zm00001d029025	Zm00001eb015770
GRMZM2G050089	6.703	16.696	1.32951	1.43e-123	2.24e-124	B4FJB3	Putative uncharacterized protein	31028856	AT5G01990.1	Auxin efflux carrier family protein	Zm00001d043083	Zm00001eb149720
GRMZM2G050118	13.396	33.286	1.30952	1.22e-148	1.57e-149	NP_001140735	hypothetical protein LOC100272810	31051078	AT1G08640.1	Chloroplast J-like domain 1	Zm00001d049637	Zm00001eb173360
GRMZM2G050286	7.89	18.986	1.32292	1.94e-58	6.34e-59	NP_001150896	AGP20	30982501	AT2G46330.1	arabinogalactan protein 16	Zm00001d010434	Zm00001eb350580
GRMZM2G050329	7.83	27.983	1.83423	0	0	NA	NA	31041016	AT4G22990.1	Major Facilitator Superfamily with SPX (SYG1/Pho81/XPR1) domain-containing protein	Zm00001d045491	Zm00001eb378430
GRMZM2G050481	0.546	0	-5.81004	2.99e-08	3.43e-08	NA	NA	31008507	AT2G13360.2	alanine:glyoxylate aminotransferase	Zm00001d031351	Zm00001eb034290
GRMZM2G050514	0.653	4.74	2.76736	9.92e-59	3.22e-59	P38559	Glutamine synthetase root isozyme 1 (EC 6.3.1.2)(GS122)(Glutamate--ammonia ligase)	31018522	AT5G37600.1	glutamine synthase clone R1	Zm00001d028260	Zm00001eb009090
GRMZM2G050550	2.266	0.58	-1.96663	2.7e-34	1.35e-34	NP_001151336	sucrose responsive element binding protein	30995079	AT5G67300.1	myb domain protein r1	Zm00001d019712	Zm00001eb307400
GRMZM2G050607	10.76	3.206	-1.74956	2.8e-43	1.18e-43	NP_001152646	late embryogenesis abundant protein Lea14-A	30982086	AT2G46140.1	Late embryogenesis abundant protein	Zm00001d009382	Zm00001eb342130
GRMZM2G050625	7.776	15.78	1.01756	8.05e-50	3.02e-50	NA	NA	30981000	AT1G78600.1	light-regulated zinc finger protein 1	Zm00001d010093	Zm00001eb347950
GRMZM2G050645	1.48	0.723	-1.04197	7.29e-07	9.12e-07	NP_001144727	hypothetical protein LOC100277769	31025109			Zm00001d036655	Zm00001eb274410
GRMZM2G050684	3.86	11.606	1.60955	2.18e-107	4e-108	NP_001149526	CBS domain containing protein	31009070	AT2G14520.1	CBS domain-containing protein with a domain of unknown function (DUF21)	Zm00001d033397	Zm00001eb052080
GRMZM2G050697	1.753	0.39	-2.16525	3.46e-30	1.89e-30	NA	NA	31034425	AT3G09650.1	Tetratricopeptide repeat (TPR)-like superfamily protein	Zm00001d043778	Zm00001eb156000
GRMZM2G050730	3.353	33.406	3.29426	0	0	NP_001149619	pop3 peptide	31002087	AT5G22580.1	Stress responsive A/B Barrel Domain	Zm00001d023395	Zm00001eb406570
GRMZM2G050741	0.196	0.47	1.26897	8e-05	0.000117294	NP_001130816	hypothetical protein LOC100191920	30984903	AT4G17000.1		Zm00001d013166	Zm00001eb213820
GRMZM2G050768	0.02	2.123	6.81614	6.87e-21	4.77e-21	NA	NA	31025823			Zm00001d035386	NA
GRMZM2G050821	9.823	1.436	-2.77607	1.16e-121	1.85e-122	NA	NA	31026450			NA	NA
GRMZM2G050842	2.303	7.33	1.66697	1.28e-52	4.6e-53	NM_001157490	protein alx (LOC100284595), mRNA	31021295	AT5G12130.1	integral membrane TerC family protein	Zm00001d035515	Zm00001eb265640
GRMZM2G050915	2.186	0.903	-1.2734	2.35e-06	3.05e-06	NA	NA	31032414	AT5G02540.1	NAD(P)-binding Rossmann-fold superfamily protein	Zm00001d039397	Zm00001eb120280
GRMZM2G050961	15.573	47.966	1.56539	1.03e-171	1.12e-172	NP_001141494	hypothetical protein LOC100273606	31017352	AT3G60210.1	GroES-like family protein	Zm00001d029997	Zm00001eb024030
GRMZM2G050994	0.05	0.416	3.00759	0.000294058	0.000454828	NA	NA	31047202			Zm00001d053797	Zm00001eb207260
GRMZM2G051002	0.333	0.07	-2.23304	9.58e-06	1.3e-05	NA	NA	30993538	AT1G13320.1	protein phosphatase 2A subunit A3	NA	NA
GRMZM2G051032	0.686	2.393	1.80163	9.92e-16	8.15e-16	NA	NA	31042302	AT3G52390.2	TatD related DNase	Zm00001d048458	Zm00001eb403590
GRMZM2G051042	4.503	1.843	-1.2923	3.66e-18	2.77e-18	NA	NA	31052400	AT5G65420.1	CYCLIN D4;1	Zm00001d049334	Zm00001eb170820
GRMZM2G051050	3.63	8.4	1.20855	9.74e-73	2.62e-73	C4IZ32	Putative uncharacterized protein	30981650	AT3G55020.1	Ypt/Rab-GAP domain of gyp1p superfamily protein	Zm00001d010564	Zm00001eb351610
GRMZM2G051135	11.82	227.176	4.26094	0	0	C0P5I3	Putative uncharacterized protein	31040500	AT3G24500.1	multiprotein bridging factor 1C	Zm00001d046471	Zm00001eb386040
GRMZM2G051262	9.41	22.916	1.286	5.39e-156	6.6e-157	NP_001148995	alpha-1,2-mannosyltransferase ALG9	31033460	AT1G16900.1	Alg9-like mannosyltransferase family	Zm00001d039403	Zm00001eb120330
GRMZM2G051289	0.603	0.036	-4.08073	3.43e-05	4.87e-05	NP_001146623	hypothetical protein LOC100280221	30966699			NA	NA
GRMZM2G051355	1.3	3.573	1.45459	5.81e-21	4.02e-21	NP_001149289	NAD(P)H-dependent oxidoreductase	30967124	AT1G59960.1	NAD(P)-linked oxidoreductase superfamily protein	Zm00001d003525	Zm00001eb081580
GRMZM2G051403	8.806	4.406	-1.00486	7.61e-32	4e-32	NP_001140958	hypothetical protein LOC100273037	30985253	AT3G55250.1		Zm00001d013295	Zm00001eb215070
GRMZM2G051417	0.623	0.216	-1.50453	0.000364599	0.000569044	NA	NA	31049449			Zm00001d051725	Zm00001eb189710
GRMZM2G051474	2.773	1.326	-1.06551	7.51e-14	6.63e-14	NA	NA	31024998	AT1G01420.1	UDP-glucosyl transferase 72B3	Zm00001d037721	Zm00001eb283830
GRMZM2G051522	3.256	1.12	-1.54616	7.1e-21	4.93e-21	NP_001145406	hypothetical protein LOC100278763	30980160	AT1G58330.1	transcription factor-related	Zm00001d009087	Zm00001eb339990
GRMZM2G051528	0.116	3.983	5.04101	3.15e-62	9.74e-63	NP_001105937	R2R3 Myb transcription factor MYB-IF25	30983202	AT2G47460.1	myb domain protein 12	Zm00001d009088	Zm00001eb340000
GRMZM2G051577	0.71	2.64	1.88603	2.1e-18	1.58e-18	NA	NA	31027289	AT5G40270.1	HD domain-containing metal-dependent phosphohydrolase family protein	Zm00001d040144	Zm00001eb126510
GRMZM2G051626	9.61	22.66	1.22343	7.83e-103	1.51e-103	NP_001130728	hypothetical protein LOC100191832	30996649	AT5G22100.1	RNA cyclase family protein	Zm00001d020853	Zm00001eb316080
GRMZM2G051683	2.613	1	-1.39372	3.24e-17	2.54e-17	NP_001159290	hypothetical protein LOC100304381	31029248	AT3G16520.3	UDP-glucosyl transferase 88A1	Zm00001d043752	NA
GRMZM2G051709	0.466	0.963	1.04411	8.9e-05	0.000130933	NP_001151548	nodulin-like protein	30994759	AT5G64700.1	nodulin MtN21 /EamA-like transporter family protein	Zm00001d021656	Zm00001eb323000
GRMZM2G051738	0.66	1.303	1.13827	1.58e-05	2.18e-05	NA	NA	30965044	AT4G12080.1	AT-hook motif nuclear-localized protein 1	Zm00001d004924	Zm00001eb092800
GRMZM2G051795	0.3	0.713	1.24718	7.97e-05	0.000116853	NA	NA	31019353	AT2G24520.1	H(+)-ATPase 5	Zm00001d031704	Zm00001eb037340
GRMZM2G051855	3.906	0.52	-2.91318	1.53e-31	8.12e-32	NA	NA	31036403	AT1G28190.1		Zm00001d044363	Zm00001eb161040
GRMZM2G051894	0.936	1.906	1.02392	1.89e-18	1.42e-18	NP_001145721	hypothetical protein LOC100279225	31017904	AT1G64960.1	ARM repeat superfamily protein	Zm00001d033333	Zm00001eb051460
GRMZM2G051896	3.316	9.556	1.52524	1.96e-92	4.18e-93	NA	NA	31040346	AT3G06560.1	poly(A) polymerase 3	Zm00001d047607	Zm00001eb395840
GRMZM2G051898	1.236	0.31	-2.0048	7.26e-14	6.41e-14	NA	NA	30972701	AT5G11420.1	Protein of unknown function, DUF642	Zm00001d003186	Zm00001eb078700
GRMZM2G051921	1.583	0.516	-1.62122	1.28e-08	1.43e-08	NP_001170082	hypothetical protein LOC100384000	30967417	AT3G54420.1	homolog of carrot EP3-3 chitinase	Zm00001d003188	Zm00001eb078720
GRMZM2G051943	60.523	19.943	-1.60478	0	0	P29022	Endochitinase A Precursor (EC 3.2.1.14)(Seed chitinase A)	30971283	AT3G54420.1	homolog of carrot EP3-3 chitinase	Zm00001d003190	Zm00001eb078730
GRMZM2G051949	8.36	4.136	-1.01998	9.64e-28	5.57e-28	C0HE08	Putative uncharacterized protein	31042093	AT4G24340.1	Phosphorylase superfamily protein	Zm00001d045558	Zm00001eb379090
GRMZM2G051984	0.553	0.22	-1.32986	3.25e-05	4.6e-05	NP_001141331	hypothetical protein LOC100273422	30965270	AT3G59350.2	Protein kinase superfamily protein	Zm00001d003212	Zm00001eb078880
GRMZM2G052034	1.706	4.493	1.38973	1.74e-21	1.18e-21	NP_001140779	hypothetical protein LOC100272854	31006619	AT5G18650.1	CHY-type/CTCHY-type/RING-type Zinc finger protein	Zm00001d029141	Zm00001eb016750
GRMZM2G052036	2.523	0.256	-3.28787	4.43e-21	3.05e-21	NP_001143161	hypothetical protein LOC100275650	31002983	AT4G21445.1		Zm00001d024241	Zm00001eb413340
GRMZM2G052045	0	0.693	4.59255	0.000277042	0.00042682	NA	NA	31012315	AT5G13790.1	AGAMOUS-like 15	Zm00001d032218	Zm00001eb041650
GRMZM2G052175	6.016	2.02	-1.57729	1.49e-26	8.86e-27	NP_001148209	endochitinase A	30967036	AT3G54420.1	homolog of carrot EP3-3 chitinase	Zm00001d003191	Zm00001eb078740
GRMZM2G052206	5.613	14.453	1.34394	2.29e-103	4.37e-104	NP_001148044	transposon protein	31017680	AT1G54610.1	Protein kinase superfamily protein	Zm00001d029143	Zm00001eb016770
GRMZM2G052266	268.5	86.536	-1.63705	0	0	NP_001149835	LOC100283462	30994480	AT2G24580.1	FAD-dependent oxidoreductase family protein	Zm00001d020984	Zm00001eb317190
GRMZM2G052277	0.386	0.84	1.11037	6.36e-05	9.25e-05	NA	NA	30965001	AT3G52950.1	CBS / octicosapeptide/Phox/Bemp1 (PB1) domains-containing protein	Zm00001d004818	Zm00001eb091750
GRMZM2G052288	0.593	0.12	-2.37093	2.52e-08	2.87e-08	NA	NA	30997709	AT5G11880.1	Pyridoxal-dependent decarboxylase family protein	Zm00001d021321	Zm00001eb319850
GRMZM2G052344	18.596	7.15	-1.28571	1.4e-71	3.82e-72	NP_001151464	RING-H2 finger protein ATL2B	31011926	AT5G66070.2	RING/U-box superfamily protein	Zm00001d029806	Zm00001eb022630
GRMZM2G052357	1.423	0.36	-1.98331	7.5e-20	5.38e-20	NP_001150944	NAD-dependent epimerase/dehydratase family protein	31048053	AT3G23820.1	UDP-D-glucuronate 4-epimerase 6	Zm00001d049804	Zm00001eb175030
GRMZM2G052365	6.34	20.89	1.71731	2.4e-261	1.52e-262	NP_001167915	hypothetical protein LOC100381627	31034899	AT4G20430.1	Subtilase family protein	Zm00001d043327	Zm00001eb152020
GRMZM2G052442	12.99	5.666	-1.20128	2.06e-24	1.29e-24	NA	NA	31029687			NA	NA
GRMZM2G052467	0.503	1.356	1.42894	2.42e-08	2.75e-08	NP_001142797	hypothetical protein LOC100275173	30985972	AT1G76600.1		Zm00001d013178	Zm00001eb213950
GRMZM2G052483	0.873	2.953	1.58692	6.79e-14	5.98e-14	NP_001145933	hypothetical protein LOC100279456	30994284			Zm00001d021247	Zm00001eb319230
GRMZM2G052509	2.3	7.91	1.77782	3.51e-60	1.12e-60	NP_001151959	ras-related protein Rab11A	30996361	AT1G01200.1	RAB GTPase homolog A3	Zm00001d021245	Zm00001eb319210
GRMZM2G052544	0.063	0.49	2.90067	5.1e-10	5.3e-10	NA	NA	30986997	AT1G79430.2	Homeodomain-like superfamily protein	Zm00001d015407	Zm00001eb233310
GRMZM2G052562	24.336	11.253	-1.11391	6.39e-105	1.2e-105	NP_001142390	Zea nodulation homolog1	31038960	AT5G45910.1	GDSL-like Lipase/Acylhydrolase superfamily protein	Zm00001d045302	Zm00001eb376570
GRMZM2G052586	1.323	4.986	1.88725	3.62e-39	1.64e-39	Q84VR1	50S ribosomal protein L35 Fragment	31010619	AT2G24090.1	Ribosomal protein L35	Zm00001d027271	Zm00001eb000270
GRMZM2G052644	0.146	1.026	2.81494	1.11e-13	9.84e-14	NM_001157438	ARPC2B (LOC100284543), mRNA	30971050	AT2G33385.2	actin-related protein C2B	Zm00001d003039	Zm00001eb077440
GRMZM2G052671	2.106	4.65	1.14146	3.45e-30	1.88e-30	NP_001170182	hypothetical protein LOC100384128	30964850	AT5G56270.1	WRKY DNA-binding protein 2	Zm00001d006001	Zm00001eb101700
GRMZM2G052685	0.246	0.026	-3.20187	3.83e-08	4.41e-08	NA	NA	31014302	AT1G42550.1	plastid movement impaired1	Zm00001d029761	Zm00001eb022210
GRMZM2G052728	0.103	0.416	2.01994	1.34e-06	1.71e-06	NA	NA	31006537	AT5G09410.2	ethylene induced calmodulin binding protein	Zm00001d028488	Zm00001eb011290
GRMZM2G052740	5.606	26.23	2.22273	0	0	NP_001140588	hypothetical protein LOC100272658	31048987	AT3G20290.1	EPS15 homology domain 1	Zm00001d053858	Zm00001eb207790
GRMZM2G052812	4.323	19.426	2.19262	2.05e-178	2.14e-179	NP_001149335	LOC100282958	31023671	AT1G60710.1	NAD(P)-linked oxidoreductase superfamily protein	Zm00001d036024	Zm00001eb269560
GRMZM2G052844	25.336	70.506	1.46375	0	0	NP_001141464	hypothetical protein LOC100273574	30979474	AT4G23820.1	Pectin lyase-like superfamily protein	Zm00001d011369	Zm00001eb358400
GRMZM2G052890	10.986	3.51	-1.64922	1.96e-64	5.87e-65	NP_001105321	homologue of Arabidopsis gene AGAMOUS	31024657	AT4G18960.1	K-box region and MADS-box transcription factor family protein	Zm00001d037737	Zm00001eb284010
GRMZM2G052985	11.34	24.133	1.08552	8.43e-99	1.68e-99	NP_001142069	hypothetical protein LOC100274226	30971896	AT2G39760.1	BTB/POZ/MATH-domains containing protein	Zm00001d007888	Zm00001eb118370
GRMZM2G053004	4.266	8.31	1.01864	1.02e-25	6.16e-26	NP_001152468	LOC100286108	31040789	AT1G55730.2	cation exchanger 5	Zm00001d047242	Zm00001eb392740
GRMZM2G053111	0.25	0.046	-2.36128	1.39e-06	1.77e-06	NP_001169098	hypothetical protein LOC100382942	30974017	AT5G47850.1	CRINKLY4 related 4	Zm00001d003614	Zm00001eb082270
GRMZM2G053117	1.353	4.79	1.79885	3.84e-34	1.92e-34	NA	NA	31012513	AT1G04010.1	phospholipid sterol acyl transferase 1	Zm00001d031685	Zm00001eb037180
GRMZM2G053120	81.853	7.66	-2.63404	0	0	P24449	Zein-alpha PMS1 Precursor (19 kDa zein PMS1)	31045343			Zm00001d048848	Zm00001eb166950
GRMZM2G053303	0.686	1.956	1.50426	3.98e-16	3.23e-16	NA	NA	30988848	AT5G40250.1	RING/U-box superfamily protein	Zm00001d018016	Zm00001eb254330
GRMZM2G053315	0.236	0.543	1.20398	0.000244862	0.000375215	NP_001151636	LOC100285270	30993237	AT1G19250.1	flavin-dependent monooxygenase 1	Zm00001d021444	Zm00001eb320970
GRMZM2G053338	18.596	8.32	-1.19663	2.09e-119	3.42e-120	NP_001151752	indole-3-acetic acid-amido synthetase GH3.8	30998334	AT4G37390.1	Auxin-responsive GH3 family protein	Zm00001d022017	Zm00001eb326420
GRMZM2G053384	0.82	2.646	1.68684	9.58e-30	5.28e-30	NA	NA	30970245	AT4G14850.1	Pentatricopeptide repeat (PPR) superfamily protein	Zm00001d007518	Zm00001eb114380
GRMZM2G053480	2.246	0.923	-1.28684	8.08e-20	5.8e-20	NA	NA	31047582			NA	Zm00001eb172010
GRMZM2G053574	18.676	40.083	1.09908	2.02e-227	1.53e-228	NP_001130331	hypothetical protein LOC100191426	30978463	AT4G15420.1	Ubiquitin fusion degradation UFD1 family protein	Zm00001d009359	Zm00001eb341970
GRMZM2G053610	9.083	19.18	1.07542	6.16e-57	2.06e-57	C0P6G4	Putative uncharacterized protein	31020491	AT5G05987.1	prenylated RAB acceptor 1.A2	Zm00001d038359	Zm00001eb289520
GRMZM2G053627	1.64	0.786	-1.0648	6.42e-06	8.58e-06	NP_001144388	hypothetical protein LOC100277316	31015329	AT3G60520.1		Zm00001d027973	Zm00001eb006590
GRMZM2G053692	10.923	4.556	-1.20712	5.13e-19	3.79e-19	NA	NA	31033442	AT1G12650.3		Zm00001d041399	Zm00001eb135420
GRMZM2G053707	18.916	43.453	1.19608	6.74e-98	1.36e-98	NA	NA	30991538	AT5G05280.1	RING/U-box superfamily protein	Zm00001d014949	Zm00001eb229490
GRMZM2G053749	0	1.186	6.51316	3.38e-12	3.19e-12	NP_001151205	pollen allergen Phl p 2	31049743	AT1G65680.1	expansin B2	Zm00001d049840	Zm00001eb175310
GRMZM2G053833	0.266	0.773	1.53546	4.93e-05	7.11e-05	NP_001148333	EF hand family protein	30965090	AT5G39670.1	Calcium-binding EF-hand family protein	Zm00001d007015	Zm00001eb110130
GRMZM2G053908	2.546	7.333	1.52129	1.53e-57	5.05e-58	NP_001145977	hypothetical protein LOC100279505	31041576	AT1G07030.1	Mitochondrial substrate carrier family protein	Zm00001d047709	Zm00001eb396750
GRMZM2G053914	0.696	1.58	1.17751	2.84e-07	3.45e-07	NA	NA	31029910			NA	Zm00001eb133950
GRMZM2G053916	32.096	66.576	1.12378	5.75e-247	3.89e-248	NP_001130228	hypothetical protein LOC100191322	31009949	AT1G50940.1	electron transfer flavoprotein alpha	Zm00001d034757	Zm00001eb063680
GRMZM2G053946	4.026	8.17	1.01796	1.31e-33	6.64e-34	NP_001143689	hypothetical protein LOC100276419	31016523	AT1G19360.1	Nucleotide-diphospho-sugar transferase family protein	Zm00001d029611	Zm00001eb020870
GRMZM2G053991	6.693	0.92	-2.80425	2.42e-73	6.47e-74	NM_001153384	membrane protein (LOC100280464), mRNA	30982904	AT2G37330.1	aluminum sensitive 3	Zm00001d011001	NA
GRMZM2G054046	0.52	3.44	2.72479	1.91e-18	1.44e-18	NA	NA	30972006	AT2G15440.1	Protein of unknown function (DUF579)	Zm00001d003239	Zm00001eb079090
GRMZM2G054048	0.453	1.07	1.23299	1.94e-07	2.34e-07	NA	NA	30993768	AT2G43970.1	RNA-binding protein	Zm00001d020113	Zm00001eb310040
GRMZM2G054050	0.8	0.386	-1.06146	5.83e-06	7.77e-06	NP_001170303	hypothetical protein LOC100384267	31035964	AT1G23010.1	Cupredoxin superfamily protein	Zm00001d040034	Zm00001eb125630
GRMZM2G054115	1.65	0.473	-1.89314	4.21e-16	3.42e-16	NP_001141015	hypothetical protein LOC100273094	31027710	AT1G34060.1	Pyridoxal phosphate (PLP)-dependent transferases superfamily protein	Zm00001d043650	Zm00001eb154790
GRMZM2G054133	0.05	0.216	2.09267	0.000919706	0.00150161	NA	NA	31037084	AT3G06290.1	SAC3/GANP/Nin1/mts3/eIF-3 p25 family	Zm00001d045881	Zm00001eb381560
GRMZM2G054139	1.263	0.63	-1.00186	4.66e-05	6.71e-05	NA	NA	31048379	AT5G67020.1		Zm00001d050019	Zm00001eb176690
GRMZM2G054155	1.073	3.806	1.78285	6.6e-21	4.58e-21	NP_001149127	EMB1417	30995395	AT4G18975.4	Pentatricopeptide repeat (PPR) superfamily protein	Zm00001d021733	Zm00001eb323740
GRMZM2G054221	1.796	41.903	5.10015	0	0	NP_001170483	hypothetical protein LOC100384481	31032909	AT1G16670.1	Protein kinase superfamily protein	Zm00001d043649	Zm00001eb154780
GRMZM2G054350	8.22	16.85	1.03347	5.85e-102	1.13e-102	NA	NA	30990046	AT5G62620.1	Galactosyltransferase family protein	Zm00001d013052	Zm00001eb212660
GRMZM2G054359	12.663	4.046	-1.64989	4.25e-26	2.56e-26	NA	NA	31002115			Zm00001d024611	NA
GRMZM2G054380	3.136	6.973	1.04001	7.05e-31	3.78e-31	NP_001105192	LOC542089	30980481	AT5G13960.1	SU(VAR)3-9 homolog 4	Zm00001d011956	Zm00001eb363830
GRMZM2G054415	0.043	0.583	5.32951	5.1e-11	5.06e-11	NP_001131443	hypothetical protein LOC100192775	31046917			NA	Zm00001eb166920
GRMZM2G054468	9.78	24.526	1.41434	1.3e-164	1.49e-165	NP_001146734	hypothetical protein LOC100280336	31024915	AT5G37720.1	ALWAYS EARLY 4	Zm00001d037352	Zm00001eb280750
GRMZM2G054591	0	0.556	5.53115	4.83e-07	5.97e-07	NA	NA	31003833			Zm00001d025952	Zm00001eb427570
GRMZM2G054628	0.126	0.44	1.52785	0.000266103	0.000409313	NA	NA	30997851	AT3G17530.1	F-box and associated interaction domains-containing protein	NA	Zm00001eb301790
GRMZM2G054916	94.33	8.856	-3.41629	0	0	NM_001153568	LOC100280650 (pco130570), mRNA	31013870	AT2G28490.1	RmlC-like cupins superfamily protein	Zm00001d029062	Zm00001eb016090
GRMZM2G054969	0.5	4.113	3.03638	1.16e-86	2.63e-87	NP_001142591	hypothetical protein LOC100274857	31041026	AT3G60070.1	Major facilitator superfamily protein	Zm00001d048335	Zm00001eb402450
GRMZM2G054987	0.7	1.983	1.49742	5e-07	6.19e-07	NA	NA	30969325			Zm00001d004755	Zm00001eb091380
GRMZM2G055018	1.716	6.683	1.95817	4.2e-88	9.34e-89	NP_001169661	hypothetical protein LOC100383542	31010147	AT1G71770.2	poly(A)-binding protein 5	NA	NA
GRMZM2G055119	0	0.313	4.68453	0.000172686	0.000261003	NP_001144029	hypothetical protein LOC100276852	30998802			NA	Zm00001eb303480
GRMZM2G055125	10.716	39.503	1.87683	2.48e-255	1.62e-256	NP_001136583	hypothetical protein LOC100216706	31004560	AT5G45550.1	Mob1/phocein family protein	Zm00001d024510	Zm00001eb415400
GRMZM2G055178	0.233	0.023	-3.32069	0.00046095	0.000727517	NA	NA	31003621	AT4G13670.1	plastid transcriptionally active 5	Zm00001d025848	Zm00001eb426530
GRMZM2G055238	0.036	0.203	2.37016	0.000662224	0.00106477	NP_001140589	hypothetical protein LOC100272659	31025020	AT1G26440.2	ureide permease 5	Zm00001d035214	Zm00001eb261920
GRMZM2G055257	0.2	3.13	3.96178	1.04e-46	4.1e-47	NP_001145944	hypothetical protein LOC100279468	30969428	AT5G04820.1	ovate family protein 13	Zm00001d003762	Zm00001eb083640
GRMZM2G055499	0.203	1.01	2.32951	1.33e-08	1.49e-08	NA	NA	31051001	AT4G01370.1	MAP kinase 4	NA	NA
GRMZM2G055551	1.026	7.143	2.79068	6.89e-14	6.07e-14	NA	NA	30983772			NA	NA
GRMZM2G055575	13.86	27.83	1.00232	3.16e-111	5.6e-112	NP_001168211	hypothetical protein LOC100381968	31016365	AT1G01140.1	CBL-interacting protein kinase 9	Zm00001d027455	Zm00001eb001940
GRMZM2G055585	2.183	0.516	-2.12706	2.18e-24	1.37e-24	NP_001145882	hypothetical protein LOC100279398	31027874	AT5G66460.1	Glycosyl hydrolase superfamily protein	Zm00001d043965	Zm00001eb157610
GRMZM2G055684	0.016	0.253	3.81494	2.59e-07	3.14e-07	NP_001145972	hypothetical protein LOC100279499	30975959	AT5G67360.1	Subtilase family protein	Zm00001d010179	Zm00001eb348590
GRMZM2G055698	4.853	16.6	1.77312	2.69e-110	4.82e-111	NP_001169173	hypothetical protein LOC100383023	31016896	AT1G63120.1	RHOMBOID-like 2	Zm00001d027355	NA
GRMZM2G055827	0.073	0.866	3.59255	2.74e-06	3.57e-06	NA	NA	31041936	AT3G16720.1	TOXICOS EN LEVADURA 2	Zm00001d047507	Zm00001eb395020
GRMZM2G055883	2.166	4.966	1.20995	1.26e-31	6.67e-32	NP_001168679	hypothetical protein LOC100382468	30968165	AT3G60190.1	DYNAMIN-like 1E	Zm00001d005306	Zm00001eb095750
GRMZM2G055898	8.55	0.586	-3.86152	4.73e-147	6.19e-148	NP_001136905	hypothetical protein LOC100217062	31027938	AT5G11500.1		Zm00001d043479	Zm00001eb153360
GRMZM2G055917	7.506	15.44	1.0375	1.26e-106	2.33e-107	NP_001169456	hypothetical protein LOC100383327	30994858	AT5G38880.1		Zm00001d020363	Zm00001eb311840
GRMZM2G055982	1.746	7.453	2.08886	2.14e-91	4.61e-92	NA	NA	31043030	AT2G05940.1	Protein kinase superfamily protein	Zm00001d044995	Zm00001eb373760
GRMZM2G055999	2.52	1.223	-1.0503	4.09e-12	3.86e-12	NP_001145145	hypothetical protein LOC100278376	31027998	AT1G23000.1	Heavy metal transport/detoxification superfamily protein	Zm00001d040040	Zm00001eb125730
GRMZM2G056019	9	1.813	-2.31457	5.51e-42	2.37e-42	NA	NA	30971001			Zm00001d005305	NA
GRMZM2G056022	1.52	0.56	-1.44127	4.79e-07	5.91e-07	NA	NA	30997536			NA	NA
GRMZM2G056068	5.276	2.02	-1.41399	8.61e-30	4.74e-30	NM_001175449	hypothetical protein LOC100382730 (LOC100382730), mRNA	30976831			NA	NA
GRMZM2G056079	18.01	3.3	-2.33087	0	0	NA	NA	30976798	AT1G68650.1	Uncharacterized protein family (UPF0016)	NA	Zm00001eb343470
GRMZM2G056088	4.233	11.593	1.46356	1.16e-98	2.31e-99	NA	NA	30968943	AT5G26770.1		Zm00001d007401	Zm00001eb113430
GRMZM2G056093	10.16	4.31	-1.24041	3.63e-66	1.06e-66	NP_001169471	hypothetical protein LOC100383344	31042382	AT5G20190.1	Tetratricopeptide repeat (TPR)-like superfamily protein	Zm00001d046530	Zm00001eb386480
GRMZM2G056116	0.316	0.006	-5.27782	1.01e-10	1.02e-10	NP_001143319	hypothetical protein LOC100275894	31020369	AT3G46610.1	Pentatricopeptide repeat (PPR-like) superfamily protein	Zm00001d036489	Zm00001eb273000
GRMZM2G056350	64.67	132.893	1.03696	0	0	NP_001148652	MKI67 FHA domain-interacting nucleolar phosphoprotein-like	31052250	AT5G04600.1	RNA-binding (RRM/RBD/RNP motifs) family protein	Zm00001d050300	Zm00001eb178930
GRMZM2G056369	3.01	0.226	-3.73195	7.49e-76	1.93e-76	B4FTF9	Putative uncharacterized protein	31000086	AT3G21720.1	isocitrate lyase	Zm00001d021666	Zm00001eb323090
GRMZM2G056388	1.003	0.456	-1.13736	0.000632848	0.00101517	B6TK27	Glutathione S-transferase GSTU6	31031681	AT1G10360.1	glutathione S-transferase TAU 18	Zm00001d043795	Zm00001eb156190
GRMZM2G056424	0.696	2.316	1.73444	3.93e-11	3.87e-11	NP_001148428	photosystem II 11 kD protein	31017563	AT1G03600.1	photosystem II family protein	Zm00001d029049	Zm00001eb015950
GRMZM2G056442	0.13	0.016	-2.8993	1.99e-06	2.56e-06	NA	NA	31043473	AT5G45520.1	Leucine-rich repeat (LRR) family protein	Zm00001d050714	Zm00001eb181850
GRMZM2G056469	0.36	0.01	-5.08284	1.65e-09	1.76e-09	NA	NA	31008196	AT2G20340.1	Pyridoxal phosphate (PLP)-dependent transferases superfamily protein	Zm00001d027947	Zm00001eb006420
GRMZM2G056505	0.23	0.076	-1.70199	0.000424152	0.000667278	NA	NA	30986235	AT5G64550.1	loricrin-related	Zm00001d016933	Zm00001eb244890
GRMZM2G056513	1.15	17.776	3.75566	1.09e-149	1.4e-150	NP_001142878	hypothetical protein LOC100275283	30965127			Zm00001d001989	Zm00001eb067620
GRMZM2G056572	52.9	115.873	1.13105	0	0	NP_001131226	hypothetical protein LOC100192535	30966048	AT4G31750.1	HOPW1-1-interacting 2	Zm00001d001988	Zm00001eb067610
GRMZM2G056733	0.316	0.04	-2.88783	0.000559828	0.000892251	NA	NA	30995663	AT2G20510.1	translocase inner membrane subunit 44-1	Zm00001d022572	NA
GRMZM2G056750	6.626	1.326	-2.31094	3.3e-107	6.06e-108	C0P4U4	Putative uncharacterized protein	30998915	AT2G38440.1	SCAR homolog 2	Zm00001d022570	Zm00001eb331460
GRMZM2G056756	4.366	10.716	1.2921	2.88e-37	1.36e-37	NP_001145112	hypothetical protein LOC100278328	31001751	AT1G79660.1		Zm00001d024082	Zm00001eb412000
GRMZM2G056786	0.236	1.183	2.31571	1e-14	8.56e-15	NP_001141166	hypothetical protein LOC100273252	31007270	AT1G04360.1	RING/U-box superfamily protein	Zm00001d027684	NA
GRMZM2G056799	2.49	1.113	-1.36238	4.55e-12	4.31e-12	NM_001156142	ELMO domain-containing protein 2 (LOC100283240), mRNA	31006111			Zm00001d024941	Zm00001eb419000
GRMZM2G056870	31.76	74.66	1.22947	0	0	NP_001149918	proteasome subunit alpha type 5	31007848	AT1G53850.2	20S proteasome alpha subunit E1	Zm00001d027688	Zm00001eb004030
GRMZM2G056903	3.56	9.143	1.35577	3.32e-58	1.09e-58	NP_001167868	hypothetical protein LOC100381572	30992221	AT5G07620.1	Protein kinase superfamily protein	Zm00001d017473	Zm00001eb249390
GRMZM2G056944	13.513	37.07	1.4525	1.47e-145	1.94e-146	NP_001141138	hypothetical protein LOC100273224	31007373	AT2G02970.1	GDA1/CD39 nucleoside phosphatase family protein	Zm00001d029331	Zm00001eb018380
GRMZM2G056986	0.603	0.186	-1.68237	0.000139329	0.000208595	NA	NA	30978485	AT2G38090.1	Duplicated homeodomain-like superfamily protein	Zm00001d012337	Zm00001eb367300
GRMZM2G056996	0.996	2.62	1.39276	9.89e-39	4.52e-39	NA	NA	30966054	AT4G13650.1	Pentatricopeptide repeat (PPR) superfamily protein	Zm00001d003786	Zm00001eb083880
GRMZM2G057006	6.086	17.106	1.48734	2.16e-112	3.79e-113	NA	NA	30970423	AT1G34320.1	Protein of unknown function (DUF668)	Zm00001d003649	Zm00001eb082630
GRMZM2G057027	0	0.16	4.60333	0.000262409	0.000403488	Q9FR09	P1/P2P2 protein ;	31009417			Zm00001d028842	Zm00001eb014260
GRMZM2G057057	3.156	7.3	1.27618	9.14e-36	4.43e-36	NP_001144640	hypothetical protein LOC100277660	30988693			Zm00001d015546	Zm00001eb234260
GRMZM2G057093	0.63	0.076	-3.06645	2.5e-08	2.85e-08	NA	NA	31012985			Zm00001d032946	Zm00001eb047940
GRMZM2G057116	1.42	0.52	-1.46819	2.02e-07	2.43e-07	NP_001148599	WRKY67 - superfamily of TFs having WRKY and zinc finger domains	30981049	AT5G26170.1	WRKY DNA-binding protein 50	Zm00001d009939	Zm00001eb346880
GRMZM2G057129	26.183	53.973	1.06459	4.17e-116	7.04e-117	NP_001132732	hypothetical protein LOC100194219	30987121	AT2G14110.1	Haloacid dehalogenase-like hydrolase (HAD) superfamily protein	Zm00001d013317	Zm00001eb215290
GRMZM2G057136	0.013	1.44	6.63694	1.69e-24	1.06e-24	NA	NA	30966802	AT5G14180.1	Myzus persicae-induced lipase 1	Zm00001d004197	Zm00001eb087040
GRMZM2G057281	1.76	4.38	1.35347	1.21e-21	8.18e-22	NP_001150523	chlorophyll a-b binding protein of LHCII type III	30998713	AT5G54270.1	light-harvesting chlorophyll B-binding protein 3	Zm00001d021784	Zm00001eb324240
GRMZM2G057283	2.19	9.65	2.13637	3.36e-70	9.32e-71	NP_001152147	plasma membrane associated protein	31031873	AT5G46530.1	AWPM-19-like family protein	Zm00001d043737	Zm00001eb155680
GRMZM2G057301	6.593	23.74	1.83656	8.97e-124	1.4e-124	NP_001140528	hypothetical protein LOC100272593	31040739	AT3G57930.1		Zm00001d045896	Zm00001eb381760
GRMZM2G057328	2.003	4.26	1.08401	7.87e-19	5.85e-19	NP_001151927	dihydroflavonol-4-reductase	30988297	AT1G15950.1	cinnamoyl coa reductase 1	Zm00001d015513	Zm00001eb234090
GRMZM2G057412	3.466	7.25	1.06138	3.72e-36	1.79e-36	NP_001147680	interferon-related developmental regulator 2	31018145	AT1G27760.3	interferon-related developmental regulator family protein / IFRD protein family	Zm00001d029603	Zm00001eb020780
GRMZM2G057413	0	4.806	8.68418	2.2e-41	9.53e-42	NA	NA	31036270	AT3G56970.1	basic helix-loop-helix (bHLH) DNA-binding superfamily protein	Zm00001d042062	Zm00001eb140680
GRMZM2G057486	0.48	0.976	1.02194	3.6e-05	5.11e-05	NM_001151162	hypothetical protein LOC100277653 (LOC100277653), mRNA	31050386	AT1G10780.1	F-box/RNI-like superfamily protein	Zm00001d050000	Zm00001eb176520
GRMZM2G057514	2.426	0.753	-1.69259	1.55e-24	9.73e-25	NA	NA	31036752	AT4G39490.1	cytochrome P450, family 96, subfamily A, polypeptide 10	Zm00001d048370	Zm00001eb402820
GRMZM2G057535	39.053	178.5	2.18917	0	0	NP_001151074	elongation factor 1-alpha	30997591	AT1G07930.1	GTP binding Elongation factor Tu family protein	Zm00001d021788	Zm00001eb324270
GRMZM2G057569	0	3.726	9.09399	7.33e-52	2.67e-52	NA	NA	30993280	AT4G17100.2		Zm00001d020599	Zm00001eb313880
GRMZM2G057602	2.533	0.72	-1.82028	1.12e-13	9.98e-14	NA	NA	31036895			NA	Zm00001eb380570
GRMZM2G057611	0.24	0.07	-1.72938	0.000377259	0.000590554	NP_001169556	hypothetical protein LOC100383435	31042648	AT5G14940.1	Major facilitator superfamily protein	Zm00001d044768	Zm00001eb371840
GRMZM2G057630	1.826	0.243	-2.91841	6.7e-14	5.9e-14	B6SR92	Putative uncharacterized protein	31021395	AT5G08391.1	Protein of unknown function (DUF 3339)	Zm00001d035759	Zm00001eb267550
GRMZM2G057637	11.426	0.813	-3.81881	1.34e-124	2.08e-125	NP_001142707	hypothetical protein LOC100275025	30965859			Zm00001d003282	Zm00001eb079480
GRMZM2G057646	47.32	123.116	1.35989	0	0	NP_001159323	hypothetical protein LOC100304415	31019358	AT2G29210.1	splicing factor PWI domain-containing protein	Zm00001d028579	Zm00001eb012100
GRMZM2G057733	0.54	1.99	1.88206	1.24e-18	9.26e-19	NA	NA	31027614	AT5G41800.1	Transmembrane amino acid transporter family protein	Zm00001d044192	Zm00001eb159580
GRMZM2G057779	1.403	0.623	-1.16719	1.09e-08	1.22e-08	NP_001136904	hypothetical protein LOC100217061	30965513	AT5G57500.1	Galactosyltransferase family protein	Zm00001d005790	Zm00001eb099920
GRMZM2G057820	1.14	2.61	1.19741	1.01e-19	7.28e-20	NP_001168053	hypothetical protein LOC100381783	31010066	AT5G26820.1	iron-regulated protein 3	Zm00001d030623	Zm00001eb028490
GRMZM2G057829	7.203	18.506	1.34151	1.56e-99	3.09e-100	NP_001142629	hypothetical protein LOC100274901	30988832	AT1G53345.1		Zm00001d017640	Zm00001eb250910
GRMZM2G057853	17.703	35.786	1.012	7.87e-162	9.22e-163	NP_001150647	seh1-like protein	31031699	AT1G64350.1	Transducin/WD40 repeat-like superfamily protein	Zm00001d044193	Zm00001eb159590
GRMZM2G057930	2.45	1.003	-1.29625	2.76e-16	2.22e-16	NP_001142255	hypothetical protein LOC100274424	30967870	AT3G06260.1	galacturonosyltransferase-like 4	Zm00001d002851	Zm00001eb075710
GRMZM2G058026	2.146	10.516	2.28787	2.14e-149	2.75e-150	NP_001146528	hypothetical protein LOC100280120	31038887	AT1G49050.1	Eukaryotic aspartyl protease family protein	Zm00001d045695	Zm00001eb380190
GRMZM2G058075	0.186	2.396	3.6658	1.44e-21	9.77e-22	B6SI58	Putative uncharacterized protein	31014289	AT2G47480.1	Protein of unknown function (DUF3511)	Zm00001d034753	Zm00001eb063640
GRMZM2G058128	3.486	7.233	1.04934	4.44e-58	1.46e-58	NA	NA	30994851	AT1G10050.1	glycosyl hydrolase family 10 protein / carbohydrate-binding domain-containing protein	Zm00001d019585	Zm00001eb306530
GRMZM2G058227	34.906	11.543	-1.59955	7.71e-242	5.36e-243	NP_001150176	LOC100283806	31009945	AT5G08030.1	PLC-like phosphodiesterases superfamily protein	Zm00001d033187	Zm00001eb050070
GRMZM2G058310	23.92	3.773	-2.67849	0	0	P55005	Beta-amylase (EC 3.2.1.2)(1,4-alpha-D-glucan maltohydrolase)	30999808	AT4G15210.1	beta-amylase 5	Zm00001d021702	Zm00001eb323450
GRMZM2G058314	2.496	0	-8.8396	2.54e-45	1.03e-45	NP_001149283	anthocyanidin 5,3-O-glucosyltransferase	31025827	AT3G16520.3	UDP-glucosyl transferase 88A1	Zm00001d038765	Zm00001eb293460
GRMZM2G058340	0.29	0.066	-2.10389	0.000116462	0.000173116	NA	NA	31043894	AT3G49310.1	Major facilitator superfamily protein	Zm00001d048800	Zm00001eb166520
GRMZM2G058404	0.583	0.066	-3.09675	5.62e-09	6.17e-09	C5G5X5	Putative geranylgeranyl pyrophosphate synthase 3	30977366	AT4G36810.1	geranylgeranyl pyrophosphate synthase 1	Zm00001d008370	Zm00001eb333900
GRMZM2G058518	0.863	9.656	3.48121	3.12e-187	3.08e-188	NP_001148826	ANAC010	31031153	AT4G28500.1	NAC domain containing protein 73	Zm00001d043921	Zm00001eb157260
GRMZM2G058595	0.58	0.143	-2.01602	4.76e-08	5.5e-08	NA	NA	31004028	AT2G30520.1	Phototropic-responsive NPH3 family protein	Zm00001d023314	Zm00001eb405820
GRMZM2G058597	0	0.64	5.66237	1.44e-07	1.71e-07	C0PCT3	Putative uncharacterized protein	30975017	AT3G08980.1	Peptidase S24/S26A/S26B/S26C family protein	Zm00001d004417	Zm00001eb088560
GRMZM2G058632	1.7	0.163	-3.4064	2.44e-14	2.11e-14	NA	NA	31008340			NA	NA
GRMZM2G058655	2.256	5.046	1.24482	6.91e-22	4.65e-22	NP_001136929	hypothetical protein LOC100217088	31031125	AT1G48170.1		Zm00001d044036	Zm00001eb158200
GRMZM2G058866	45.543	109.61	1.26348	0	0	NP_001106260	AN14	31047329	AT1G51200.1	A20/AN1-like zinc finger family protein	Zm00001d053671	Zm00001eb205990
GRMZM2G058896	5.79	2.64	-1.13746	7.55e-07	9.46e-07	NA	NA	31034986			NA	NA
GRMZM2G058900	9.636	23.713	1.35356	1.05e-162	1.21e-163	NP_001148738	LOC100282354	31025619	AT1G54320.1	LEM3 (ligand-effect modulator 3) family protein / CDC50 family protein	Zm00001d036654	Zm00001eb274400
GRMZM2G059026	3.37	0.983	-1.77791	2.76e-13	2.49e-13	NA	NA	31046463	AT1G35340.1	ATP-dependent protease La (LON) domain protein	Zm00001d049138	Zm00001eb169160
GRMZM2G059033	0.323	1.43	2.02749	3.38e-17	2.65e-17	NP_001146206	hypothetical protein LOC100279776	30973137	AT2G27880.1	Argonaute family protein	Zm00001d007786	Zm00001eb116620
GRMZM2G059037	3.173	8.87	1.48896	3.71e-85	8.53e-86	NP_001105829	absence of first division1	31022584	AT5G05490.2	Rad21/Rec8-like family protein	Zm00001d039132	Zm00001eb297000
GRMZM2G059083	0.973	0.56	-1.08707	6.52e-05	9.5e-05	NP_001104851	ferredoxin	31034429	AT5G66190.1	ferredoxin-NADP(+)-oxidoreductase 1	Zm00001d042049	Zm00001eb140530
GRMZM2G059102	1.623	18.933	3.50682	1.43e-253	9.44e-255	B4FG10	MADS-box transcription factor 47Putative uncharacterized protein ;	31013370	AT2G22540.1	K-box region and MADS-box transcription factor family protein	Zm00001d027955	Zm00001eb006480
GRMZM2G059108	1.563	5.51	1.81141	1.41e-49	5.31e-50	NA	NA	31031883	AT1G24350.1	Acid phosphatase/vanadium-dependent haloperoxidase-related protein	Zm00001d042476	Zm00001eb144400
GRMZM2G059124	0.39	1.056	1.43406	2.59e-05	3.64e-05	NA	NA	30988107	AT2G35035.1	urease accessory protein D	Zm00001d015395	Zm00001eb233240
GRMZM2G059225	8.113	16.603	1.03391	4.41e-118	7.28e-119	NA	NA	30996207	AT5G13300.1	ARF GTPase-activating protein	Zm00001d021087	Zm00001eb318030
GRMZM2G059260	0.34	1.06	1.62684	4.28e-05	6.14e-05	NA	NA	31016825	AT5G05670.2	signal recognition particle binding	Zm00001d028390	Zm00001eb010350
GRMZM2G059282	50.893	129.346	1.44726	0	0	NP_001150179	LOC100283809	31026460	AT5G59140.1	BTB/POZ domain-containing protein	Zm00001d037277	NA
GRMZM2G059299	35.59	13.796	-1.37044	1.43e-180	1.47e-181	NP_001168278	hypothetical protein LOC100382042	30981628	AT1G78860.1	D-mannose binding lectin protein with Apple-like carbohydrate-binding domain	Zm00001d011832	Zm00001eb362630
GRMZM2G059358	25.306	1.41	-4.10942	9.38e-289	5.26e-290	NP_001106249	ZCN10 protein	30970095	AT1G18100.1	PEBP (phosphatidylethanolamine-binding protein) family protein	NA	NA
GRMZM2G059361	2.88	0.41	-2.81689	1.01e-12	9.3e-13	NA	NA	31036642	AT1G10310.1	NAD(P)-binding Rossmann-fold superfamily protein	Zm00001d045543	Zm00001eb378920
GRMZM2G059392	1.083	0.413	-1.48594	5.15e-08	5.97e-08	NP_001149622	carboxy-lyase	31029142	AT3G53450.1	Putative lysine decarboxylase family protein	Zm00001d044327	Zm00001eb160700
GRMZM2G059428	0.543	0.113	-2.66851	7.5e-08	8.76e-08	NA	NA	31015777	AT2G17040.1	NAC domain containing protein 36	Zm00001d027530	Zm00001eb002660
GRMZM2G059445	0.89	1.673	1.00915	3.94e-06	5.19e-06	NA	NA	31043986	AT4G15130.1	phosphorylcholine cytidylyltransferase2	Zm00001d049505	Zm00001eb172180
GRMZM2G059497	3.28	14.883	2.17844	9.61e-258	6.18e-259	NP_001130369	hypothetical protein LOC100191464	30976579	AT5G45840.1	Leucine-rich repeat protein kinase family protein	Zm00001d011580	Zm00001eb360180
GRMZM2G059544	0	1.663	7.53115	1.04e-21	7.04e-22	NP_001151580	IAA25 - auxin-responsive Aux/IAA family member	31047903	AT5G25890.1	indole-3-acetic acid inducible 28	Zm00001d049715	Zm00001eb174180
GRMZM2G059549	0.313	0.996	1.67452	4.76e-06	6.3e-06	NA	NA	30985695	AT3G57520.1	seed imbibition 2	Zm00001d013734	Zm00001eb219150
GRMZM2G059582	1.743	15.976	3.1922	3.26e-123	5.14e-124	NA	NA	31004372			Zm00001d023348	Zm00001eb406170
GRMZM2G059618	16.336	34.546	1.20597	4.4e-99	8.75e-100	NP_001144225	hypothetical protein LOC100277089	31045616	AT5G25080.1	Sas10/Utp3/C1D family	Zm00001d050165	Zm00001eb177850
GRMZM2G059620	7068.18	448.68	-3.97881	0	0	P08416	Zein-alpha GZ19AB11 Precursor (19 kDa zein GZ19AB11)	31052720			Zm00001d048848	Zm00001eb166950
GRMZM2G059624	0	1.053	5.86557	1.79e-08	2.02e-08	NA	NA	31026995	AT5G59850.1	Ribosomal protein S8 family protein	NA	NA
GRMZM2G059634	1.52	0.666	-1.18725	1.29e-07	1.53e-07	NA	NA	31021087	AT2G01660.1	plasmodesmata-located protein 6	Zm00001d037342	Zm00001eb280720
GRMZM2G059643	2.833	5.926	1.0607	2.11e-08	2.39e-08	NA	NA	31047328	AT4G30640.1	RNI-like superfamily protein	Zm00001d050166	Zm00001eb177870
GRMZM2G059693	0.036	1.33	5.21704	3.73e-36	1.79e-36	NM_001152642	LOC100279653 (pco120449), mRNA	30981253	AT5G67050.1	alpha/beta-Hydrolases superfamily protein	Zm00001d010840	Zm00001eb353970
GRMZM2G059703	1.193	3.656	1.47606	1.11e-31	5.84e-32	NP_001167760	hypothetical protein LOC100381451	31035553			Zm00001d041380	Zm00001eb135240
GRMZM2G059801	0.216	0.446	1.03225	0.000705507	0.00113821	NA	NA	31032992	AT2G42750.1	DNAJ heat shock N-terminal domain-containing protein	Zm00001d043571	Zm00001eb154190
GRMZM2G059964	5.216	40.17	2.9414	9.21e-231	6.79e-232	NP_001149478	cortical cell-delineating protein	31012075	AT2G45180.1	Bifunctional inhibitor/lipid-transfer protein/seed storage 2S albumin superfamily protein	Zm00001d033793	Zm00001eb055380
GRMZM2G059985	1.226	4.033	1.7138	2.04e-32	1.06e-32	NA	NA	31007786	AT4G38060.1		Zm00001d032306	Zm00001eb042320
GRMZM2G060001	4.06	10.423	1.34236	5.46e-30	2.99e-30	NA	NA	31012120	AT5G67610.2	Uncharacterized conserved protein (DUF2215)	Zm00001d029627	Zm00001eb021030
GRMZM2G060023	0.7	1.273	1.23837	1.22e-07	1.45e-07	NA	NA	31044521	AT1G13130.1	Cellulase (glycosyl hydrolase family 5) protein	Zm00001d050974	Zm00001eb183810
GRMZM2G060054	5.02	28.16	2.44065	7.63e-298	4.13e-299	NA	NA	31005155	AT1G75630.2	vacuolar H+-pumping ATPase 16 kDa proteolipid subunit 4	Zm00001d024681	Zm00001eb416860
GRMZM2G060061	10.6	21.843	1.01636	8.93e-74	2.36e-74	NP_001152461	xylosyltransferase 1	30978682	AT1G71070.1	Core-2/I-branching beta-1,6-N-acetylglucosaminyltransferase family protein	Zm00001d008513	Zm00001eb334920
GRMZM2G060067	1.976	7.4	1.89762	3.59e-45	1.46e-45	NA	NA	30965919	AT4G36480.1	long-chain base1	NA	Zm00001eb089170
GRMZM2G060138	0.036	0.37	4.46702	1.65e-06	2.12e-06	NP_001140395	hypothetical protein LOC100272449	31006719	AT1G13340.1	Regulator of Vps4 activity in the MVB pathway protein	Zm00001d028457	Zm00001eb011210
GRMZM2G060148	2.776	8.626	1.63174	9.2e-90	2.01e-90	NP_001140723	hypothetical protein LOC100272798	31006226	AT1G13340.1	Regulator of Vps4 activity in the MVB pathway protein	Zm00001d028456	Zm00001eb011220
GRMZM2G060183	4.343	0.76	-2.51984	6e-66	1.75e-66	NP_001146002	hypothetical protein LOC100279532	31004064	AT3G18830.1	polyol/monosaccharide transporter 5	Zm00001d023939	Zm00001eb411000
GRMZM2G060249	2.096	4.713	1.16332	4.24e-07	5.22e-07	NP_001169268	hypothetical protein LOC100383131	30999265	AT5G13910.1	Integrase-type DNA-binding superfamily protein	NA	Zm00001eb327540
GRMZM2G060265	0	0.11	4.68453	0.000172686	0.000261003	NA	NA	31018318	AT4G00150.1	GRAS family transcription factor	Zm00001d027292	Zm00001eb000460
GRMZM2G060400	0.54	0.073	-2.85695	3.85e-13	3.48e-13	NP_001169525	hypothetical protein LOC100383399	30966149	AT4G33230.1	Plant invertase/pectin methylesterase inhibitor superfamily	Zm00001d005792	Zm00001eb099940
GRMZM2G060522	0.043	0.423	3.25551	5.15e-05	7.44e-05	NA	NA	31041359	AT5G16000.1	NSP-interacting kinase 1	Zm00001d045729	Zm00001eb380440
GRMZM2G060715	0	0.413	5.15408	9.68e-06	1.31e-05	NA	NA	31020605			Zm00001d035678	NA
GRMZM2G060721	0	0.95	6.81494	1.8e-14	1.55e-14	NA	NA	31004169	AT1G71695.1	Peroxidase superfamily protein	Zm00001d024738	Zm00001eb417280
GRMZM2G060727	1.72	4.696	1.42744	1.03e-31	5.45e-32	NA	NA	31044195			Zm00001d053028	Zm00001eb201030
GRMZM2G060742	3.763	1.68	-1.25036	2.34e-29	1.3e-29	NP_001147885	citrate transporter family protein	31008009	AT1G02260.1	Divalent ion symporter	Zm00001d032828	Zm00001eb046960
GRMZM2G060762	5	10.72	1.09711	9.85e-65	2.94e-65	NP_001132176	hypothetical protein LOC100193601	30994024	AT2G44280.1	Major facilitator superfamily protein	Zm00001d021915	Zm00001eb325500
GRMZM2G060781	0	0.41	5.37076	1.88e-06	2.42e-06	NA	NA	30985264	AT5G53470.1	acyl-CoA binding protein 1	Zm00001d015957	NA
GRMZM2G060834	0.143	0.61	2.1007	8.96e-09	9.97e-09	NP_001132886	hypothetical protein LOC100194380	30989457	AT1G32240.1	Homeodomain-like superfamily protein	Zm00001d017702	Zm00001eb251390
GRMZM2G060837	7.19	21.373	1.54979	1.14e-122	1.81e-123	NP_001130874	hypothetical protein LOC100191978	30990661	AT1G32170.1	xyloglucan endotransglucosylase/hydrolase 30	Zm00001d017699	Zm00001eb251370
GRMZM2G060866	0.543	1.84	1.75043	5.59e-16	4.55e-16	NP_001150585	anther-specific proline-rich protein APG	30994141	AT1G75880.2	SGNH hydrolase-type esterase superfamily protein	Zm00001d018791	Zm00001eb299930
GRMZM2G060937	1.603	4.723	1.55791	2.19e-16	1.76e-16	NA	NA	31043471	AT1G65680.1	expansin B2	Zm00001d049838	Zm00001eb175290
GRMZM2G060940	231.08	112.813	-1.06415	0	0	NP_001149543	LOC100283169	30988576	AT3G19000.1	2-oxoglutarate (2OG) and Fe(II)-dependent oxygenase superfamily protein	Zm00001d013725	Zm00001eb219040
GRMZM2G060943	0.21	0.78	1.82959	7.67e-11	7.68e-11	NP_001145333	hypothetical protein LOC100278658	31013502	AT3G29180.1	Protein of unknown function (DUF1336)	Zm00001d000143	Zm00001eb029640
GRMZM2G061005	0	0.17	5.32951	2.61e-06	3.4e-06	NP_001170149	hypothetical protein LOC100384080	31029293	AT2G46370.4	Auxin-responsive GH3 family protein	Zm00001d039345	Zm00001eb119720
GRMZM2G061052	0	1.12	6.6223	5.65e-13	5.15e-13	NP_001140414	hypothetical protein LOC100272470	30982210	AT2G47270.1	sequence-specific DNA binding transcription factors;transcription regulators	Zm00001d009224	Zm00001eb341000
GRMZM2G061088	0.13	2.256	4.09505	2.85e-41	1.24e-41	NP_001151423	peroxidase 2	30980012	AT5G06730.1	Peroxidase superfamily protein	Zm00001d009140	Zm00001eb340440
GRMZM2G061230	3.24	1.6	-1.04403	5.16e-14	4.53e-14	NM_001152572	hypothetical protein LOC100279575 (LOC100279575), mRNA	31052749	AT1G77100.1	Peroxidase superfamily protein	Zm00001d049071	Zm00001eb168620
GRMZM2G061292	0.05	0.333	2.76555	9.31e-06	1.26e-05	NA	NA	30988846	AT1G28310.2	Dof-type zinc finger DNA-binding family protein	Zm00001d013724	Zm00001eb219030
GRMZM2G061314	0.836	0.29	-1.43449	3.13e-08	3.59e-08	NP_001147116	protein binding protein	31042797	AT1G78230.1	Outer arm dynein light chain 1 protein	Zm00001d048220	Zm00001eb401390
GRMZM2G061398	0.213	0.623	1.54618	3e-10	3.09e-10	NA	NA	31004702	AT2G17110.1	Protein of unknown function (DUF630 and DUF632)	Zm00001d026130	Zm00001eb429200
GRMZM2G061403	0.476	0.036	-3.65538	4.39e-09	4.79e-09	NA	NA	30977578	AT3G57260.1	beta-1,3-glucanase 2	Zm00001d011886	Zm00001eb363170
GRMZM2G061408	2.64	1.233	-1.11115	1.28e-10	1.29e-10	NP_001132026	hypothetical protein LOC100193434	30977542	AT4G23810.1	WRKY family transcription factor	NA	NA
GRMZM2G061419	12.076	41.5	1.77787	0	0	NP_001169531	hypothetical protein LOC100383406	30976173	AT2G19880.2	Nucleotide-diphospho-sugar transferases superfamily protein	Zm00001d012108	Zm00001eb365210
GRMZM2G061439	0	13.673	10.095	3.8e-89	8.36e-90	NA	NA	31029811			NA	Zm00001eb158480
GRMZM2G061485	4.583	2.036	-1.17254	1.26e-18	9.43e-19	NP_001152264	OB-fold nucleic acid binding domain containing protein	30990598	AT2G24490.2	replicon protein A2	Zm00001d014584	Zm00001eb226220
GRMZM2G061545	0.176	0.02	-2.99241	0.000313349	0.000486006	NA	NA	31021033	AT3G57670.1	C2H2-type zinc finger family protein	Zm00001d036812	Zm00001eb275860
GRMZM2G061591	0.016	2.846	7.44221	1.33e-39	5.97e-40	B6UA44	Putative uncharacterized protein	31015107			NA	NA
GRMZM2G061596	1.176	0.523	-1.21515	1.44e-06	1.84e-06	NP_001141866	hypothetical protein LOC100274009	30986741	AT2G18890.1	Protein kinase superfamily protein	Zm00001d014583	Zm00001eb226210
GRMZM2G061624	17.086	36.82	1.10589	9.55e-130	1.42e-130	NP_001123596	LOC100170243	31014761	AT3G61790.1	Protein with RING/U-box and TRAF-like domains	Zm00001d029203	Zm00001eb017210
GRMZM2G061626	5.506	16.54	1.58269	2.08e-72	5.62e-73	NP_001150897	ZFP16-2	31013639	AT5G59820.1	C2H2-type zinc finger family protein	Zm00001d034641	Zm00001eb062560
GRMZM2G061655	0.073	0.483	2.73005	1.27e-06	1.62e-06	NP_001132519	hypothetical protein LOC100193980	31030281	AT5G67390.1		Zm00001d041330	Zm00001eb134870
GRMZM2G061672	12.433	31.356	1.31367	4.08e-110	7.32e-111	NP_001148631	cofactor required for Sp1 transcriptional activation subunit 9	30966360	AT5G03500.2	Mediator complex, subunit Med7	Zm00001d001967	Zm00001eb067450
GRMZM2G061684	0.696	2.426	1.79795	7.31e-40	3.27e-40	NA	NA	30975532	AT5G23720.3	dual specificity protein phosphatase family protein	Zm00001d009183	Zm00001eb340730
GRMZM2G061695	0.193	0.483	1.54815	0.000632009	0.00101366	NP_001105551	gibberellin responsive1	31032119			Zm00001d044254	Zm00001eb160060
GRMZM2G061723	5.17	2.403	-1.32073	8.83e-37	4.19e-37	NP_001146302	hypothetical protein LOC100279877	31031171	AT4G33050.3	calmodulin-binding family protein	Zm00001d044253	Zm00001eb160050
GRMZM2G061728	0.583	1.293	1.22974	5.44e-08	6.31e-08	NP_001140328	hypothetical protein LOC100272375	31005818	AT5G26770.1		Zm00001d024756	Zm00001eb417390
GRMZM2G061791	0.576	2.473	2.10052	2.48e-44	1.02e-44	NA	NA	31017692			NA	NA
GRMZM2G061830	27.296	61.036	1.15373	9.4e-227	7.12e-228	B6TCK3	NADH-cytochrome b5 reductase-like protein	31029794	AT5G20080.1	FAD/NAD(P)-binding oxidoreductase	Zm00001d039656	Zm00001eb122720
GRMZM2G061910	0.65	6.076	3.22482	1.07e-67	3.05e-68	NP_001130976	hypothetical protein LOC100192081	30987902	AT5G22870.1	Late embryogenesis abundant (LEA) hydroxyproline-rich glycoprotein family	Zm00001d017530	Zm00001eb249980
GRMZM2G061932	0.896	0.396	-1.18506	0.000106231	0.00015741	NP_001142251	hypothetical protein LOC100274420	30979256	AT2G41475.1	Embryo-specific protein 3, (ATS3)	Zm00001d008730	Zm00001eb336790
GRMZM2G062091	0.11	0.54	2.30385	0.000510473	0.000809765	NA	NA	31043976			Zm00001d051141	NA
GRMZM2G062121	1	6.61	2.72295	2.81e-38	1.29e-38	NA	NA	31027300			Zm00001d043898	Zm00001eb157060
GRMZM2G062129	7.02	1.246	-2.49491	9.97e-113	1.74e-113	NP_001147878	LOC100281488	31051980	AT1G66330.2	senescence-associated family protein	Zm00001d048693	Zm00001eb165460
GRMZM2G062156	1.53	0.55	-1.44353	1.92e-13	1.71e-13	NP_001141158	hypothetical protein LOC100273244	30968712	AT3G18830.1	polyol/monosaccharide transporter 5	Zm00001d006688	Zm00001eb107810
GRMZM2G062160	0.536	0.173	-1.62984	0.000894444	0.00145865	NP_001144773	hypothetical protein LOC100277836	31048918	AT1G22160.1	Protein of unknown function (DUF581)	Zm00001d048694	Zm00001eb165470
GRMZM2G062165	0.046	0	-4.37646	0.00073374	0.00118572	P27927	60S ribosomal protein L16, mitochondrial	30997976	ATMG00080.1	ribosomal protein L16	NA	NA
GRMZM2G062179	0.58	1.7	1.521	2.71e-14	2.35e-14	NM_001177239	hypothetical protein LOC100384792 (LOC100384792), mRNA	30972874	AT5G08260.1	serine carboxypeptidase-like 35	Zm00001d002966	Zm00001eb076810
GRMZM2G062230	4.353	15.666	1.84676	3.48e-177	3.66e-178	NP_001145214	hypothetical protein LOC100278472	31030764	AT2G36960.3	TSL-kinase interacting protein 1	Zm00001d039590	Zm00001eb122120
GRMZM2G062244	0.793	0.206	-1.95898	0.000156573	0.000235624	NA	NA	30967081	AT4G36740.1	homeobox protein 40	Zm00001d006687	Zm00001eb107800
GRMZM2G062245	0.993	0.253	-2.33448	4.21e-08	4.85e-08	C0P9A3	Putative uncharacterized protein	31028405			NA	Zm00001eb125790
GRMZM2G062283	0.166	7.526	5.51656	4.08e-114	7.03e-115	NP_001148773	LOC100282390	31031598	AT5G54490.1	pinoid-binding protein 1	Zm00001d043258	Zm00001eb151350
GRMZM2G062289	32.453	69.406	1.09283	8.53e-147	1.12e-147	NP_001105682	brain protein 44-like	31017311	AT5G20090.2	Uncharacterised protein family (UPF0041)	Zm00001d034520	Zm00001eb061480
GRMZM2G062318	0.17	0.47	1.45332	1.73e-06	2.22e-06	NM_001175951	hypothetical protein LOC100383291 (LOC100383291), mRNA	31040369	AT1G73360.1	homeodomain GLABROUS 11	Zm00001d044973	Zm00001eb373520
GRMZM2G062348	1.073	0.463	-1.20541	0.000399879	0.000627709	NA	NA	31020991	AT1G58230.1	binding	Zm00001d036583	Zm00001eb273760
GRMZM2G062391	11.666	24.16	1.03905	1.36e-86	3.06e-87	NP_001152693	LOC100286334	31007554	AT2G40620.1	Basic-leucine zipper (bZIP) transcription factor family protein	Zm00001d029064	Zm00001eb016100
GRMZM2G062394	21.023	50.906	1.27496	1.63e-277	9.58e-279	NP_001167654	hypothetical protein LOC100381284	31008906	AT3G58500.1	protein phosphatase 2A-4	Zm00001d034517	Zm00001eb061450
GRMZM2G062396	8.776	3.453	-1.34809	7.9e-53	2.84e-53	NP_001130275	hypothetical protein LOC100191369	30966434	AT3G51240.1	flavanone 3-hydroxylase	Zm00001d001960	Zm00001eb067380
GRMZM2G062453	0.79	1.563	1.00558	2.25e-05	3.15e-05	NA	NA	30994107	AT2G26760.1	Cyclin B1;4	Zm00001d019469	Zm00001eb305730
GRMZM2G062495	2.436	5.433	1.15316	1.17e-13	1.04e-13	NP_001168853	hypothetical protein LOC100382658	31025404			NA	NA
GRMZM2G062524	3.3	7.926	1.2624	8.56e-109	1.55e-109	NA	NA	31036454	AT1G50240.2	Protein kinase family protein with ARM repeat domain	Zm00001d042131	Zm00001eb141360
GRMZM2G062541	1.02	0.183	-2.48991	1.02e-14	8.72e-15	NA	NA	31001300	AT1G09530.2	phytochrome interacting factor 3	Zm00001d024783	Zm00001eb417610
GRMZM2G062544	0	0.43	6.2941	8.9e-11	8.94e-11	NP_001150927	root cap protein 2	30971825	AT3G19430.1	late embryogenesis abundant protein-related / LEA protein-related	Zm00001d003807	Zm00001eb084060
GRMZM2G062559	3.653	29.336	3.00057	0	0	NP_001169607	hypothetical protein LOC100383488	30973237	AT2G03200.1	Eukaryotic aspartyl protease family protein	Zm00001d003515	Zm00001eb081480
GRMZM2G062574	4.553	9.38	1.0972	2.65e-28	1.51e-28	NP_001130230	hypothetical protein LOC100191324	30968633	AT4G04190.1		Zm00001d003807	Zm00001eb084060
GRMZM2G062576	0.113	0.543	2.23465	4.72e-14	4.13e-14	NA	NA	31032571	AT1G47890.1	receptor like protein 7	Zm00001d039754	Zm00001eb123520
GRMZM2G062600	0.253	0.613	1.29299	0.00094055	0.00153812	NA	NA	31051563	AT4G16260.1	Glycosyl hydrolase superfamily protein	Zm00001d053733	Zm00001eb206570
GRMZM2G062638	4.203	8.576	1.01541	1.08e-43	4.52e-44	NP_001170708	hypothetical protein LOC100384790	31026939	AT5G50340.1	ATP-dependent peptidases;nucleotide binding;serine-type endopeptidases;DNA helicases;ATP binding;damaged DNA binding;nucleoside-triphosphatases	Zm00001d036181	Zm00001eb270700
GRMZM2G062673	4.586	25.933	2.49569	1.28e-239	8.98e-241	NP_001147205	calmodulin	30969754	AT4G03290.1	EF hand calcium-binding protein family	Zm00001d003197	Zm00001eb078790
GRMZM2G062718	0.03	0.18	2.59255	0.000366307	0.000571943	NP_001140738	hypothetical protein LOC100272813	31028961	AT1G25450.1	3-ketoacyl-CoA synthase 5	Zm00001d044579	Zm00001eb162960
GRMZM2G062724	4.346	10.333	1.26428	1.5e-50	5.56e-51	NP_001130984	hypothetical protein LOC100192089	31008410	AT5G22920.1	CHY-type/CTCHY-type/RING-type Zinc finger protein	Zm00001d027649	Zm00001eb003700
GRMZM2G062772	0.47	0.206	-1.17394	0.000223487	0.000341282	NP_001105906	putative calcium/calmodulin dependent protein kinase	31048981	AT3G10660.1	calmodulin-domain protein kinase cdpk isoform 2	Zm00001d052944	Zm00001eb200350
GRMZM2G062777	0	2.536	7.9501	1.74e-27	1.01e-27	B6U2H8	Putative uncharacterized protein	31006763			NA	NA
GRMZM2G062788	2.246	0.56	-2.00949	1.51e-10	1.53e-10	NP_001105880	bundle sheath defective2	31006411	AT3G47650.1	DnaJ/Hsp40 cysteine-rich domain superfamily protein	Zm00001d030786	Zm00001eb029690
GRMZM2G062811	0	1.706	7.46702	6.15e-21	4.27e-21	NA	NA	31005622	AT4G14130.1	xyloglucan endotransglucosylase/hydrolase 15	Zm00001d024378	Zm00001eb414330
GRMZM2G062844	0.096	0.006	-3.66371	0.00043967	0.00069249	NA	NA	31001279	AT1G65730.1	YELLOW STRIPE like 7	Zm00001d026604	Zm00001eb433620
GRMZM2G062933	0.063	0.476	2.90375	1.88e-12	1.76e-12	NA	NA	31017941	AT5G18980.1	ARM repeat superfamily protein	Zm00001d027647	Zm00001eb003680
GRMZM2G062974	14.76	142.513	3.26966	0	0	NP_001150560	LOC100284192	30980891	AT3G12500.1	basic chitinase	Zm00001d009936	Zm00001eb346860
GRMZM2G063001	0.336	1.026	1.59255	6.7e-07	8.37e-07	NP_001144016	hypothetical protein LOC100276835	31036295	AT3G53560.1	Tetratricopeptide repeat (TPR)-like superfamily protein	Zm00001d044586	Zm00001eb163020
GRMZM2G063024	0.256	0.053	-2.26212	3.89e-05	5.55e-05	NP_001152517	LOC100286157	31008418	AT1G01120.1	3-ketoacyl-CoA synthase 1	Zm00001d030343	Zm00001eb026670
GRMZM2G063025	0.783	5.076	2.69428	1.17e-71	3.2e-72	NP_001168573	hypothetical protein LOC100382356	30977205	AT3G27930.1		Zm00001d009661	Zm00001eb344500
GRMZM2G063082	0.326	0.073	-2.15418	0.000672225	0.0010817	NA	NA	31015735			NA	NA
GRMZM2G063144	0	3.073	9.09441	7.13e-52	2.59e-52	NA	NA	30979275	AT2G42880.1	MAP kinase 20	Zm00001d009688	Zm00001eb344740
GRMZM2G063188	4.716	11.493	1.27994	2.6e-61	8.14e-62	NP_001142067	hypothetical protein LOC100274224	31046418	AT4G30840.1	Transducin/WD40 repeat-like superfamily protein	NA	Zm00001eb177980
GRMZM2G063216	3.06	5.773	1.03876	3.16e-18	2.39e-18	NP_001131395	hypothetical protein LOC100192722	31045087	AT2G40740.1	WRKY DNA-binding protein 55	Zm00001d052357	Zm00001eb195420
GRMZM2G063238	0.113	0.92	3.00142	1.08e-13	9.54e-14	NA	NA	30965420	AT3G44110.1	DNAJ homologue 3	Zm00001d006563	Zm00001eb106600
GRMZM2G063253	8.676	21.246	1.29221	4.36e-119	7.15e-120	NP_001142411	hypothetical protein LOC100274586	31020559	AT1G06890.1	nodulin MtN21 /EamA-like transporter family protein	Zm00001d037505	Zm00001eb281960
GRMZM2G063276	0.43	0.046	-3.28215	1e-06	1.27e-06	NM_001155188	nudix hydrolase 4 (LOC100282276), mRNA	31052399	AT1G14860.1	nudix hydrolase homolog 18	Zm00001d051799	Zm00001eb190280
GRMZM2G063279	0.026	0.426	3.91619	1.39e-08	1.56e-08	NA	NA	31028496	AT1G55310.3	SC35-like splicing factor 33	NA	Zm00001eb134410
GRMZM2G063291	0.153	1.826	3.57052	8.84e-27	5.23e-27	NA	NA	31018728	AT3G26510.1	Octicosapeptide/Phox/Bem1p family protein	Zm00001d033571	Zm00001eb053600
GRMZM2G063306	0	8.936	10.2626	1.76e-97	3.55e-98	NA	NA	31034017	AT5G13750.1	zinc induced facilitator-like 1	Zm00001d041111	Zm00001eb133440
GRMZM2G063431	0.483	2.76	2.53483	2.48e-15	2.06e-15	B6SMQ8	Putative uncharacterized protein	30979347			Zm00001d011461	Zm00001eb359240
GRMZM2G063519	1.366	6.126	2.15738	3.87e-95	8.03e-96	NP_001140891	hypothetical protein LOC100272968	30971130	AT2G20810.1	galacturonosyltransferase 10	Zm00001d002149	Zm00001eb069210
GRMZM2G063566	1.513	0.263	-2.51284	1.02e-15	8.36e-16	NP_001136878	hypothetical protein LOC100217032	31004659	AT5G57560.1	Xyloglucan endotransglucosylase/hydrolase family protein	Zm00001d024382	Zm00001eb414360
GRMZM2G063603	20.29	52.25	1.36115	0	0	NA	NA	31041044	AT5G10940.2	transducin family protein / WD-40 repeat family protein	Zm00001d048235	Zm00001eb401530
GRMZM2G063679	3.456	11.256	1.52106	2.4e-70	6.65e-71	NP_001143172	hypothetical protein LOC100275668	31010844	AT3G49550.1		Zm00001d032485	Zm00001eb043850
GRMZM2G063824	2.056	0.996	-1.04628	3.27e-09	3.54e-09	NP_001151390	carbohydrate transporter/ sugar porter	31007026	AT4G36670.1	Major facilitator superfamily protein	Zm00001d030464	Zm00001eb027550
GRMZM2G063841	0	0.276	4.54984	0.000341647	0.000531358	NA	NA	30975651	AT5G26010.1	Protein phosphatase 2C family protein	Zm00001d009620	Zm00001eb344170
GRMZM2G063868	2.193	4.683	1.11418	3.85e-17	3.02e-17	NP_001132254	hypothetical protein LOC100193690	30965518	AT4G00840.1	DHHC-type zinc finger family protein	Zm00001d006345	Zm00001eb104760
GRMZM2G063897	0.83	2.096	1.34139	1.12e-19	8.05e-20	NP_001152055	protein kinase	30986064	AT2G28250.1	Protein kinase superfamily protein	Zm00001d014967	Zm00001eb229650
GRMZM2G063917	0.746	0.03	-4.57991	1.24e-29	6.88e-30	NP_001147922	phenylalanine ammonia-lyase	31048427	AT2G37040.1	PHE ammonia lyase 1	Zm00001d051166	Zm00001eb185260
GRMZM2G063975	0.143	7.003	5.59255	1.29e-80	3.12e-81	NP_001152600	plasma membrane associated protein	30979451	AT5G18970.1	AWPM-19-like family protein	Zm00001d009932	Zm00001eb346830
GRMZM2G063988	0.176	1.63	2.59151	1.29e-17	9.97e-18	NA	NA	30979462	AT4G24190.2	Chaperone protein htpG family protein	Zm00001d009931	Zm00001eb346820
GRMZM2G064015	0.373	1.223	1.71641	2.14e-12	2e-12	NP_001140554	hypothetical protein LOC100272619	31034582	AT3G50950.1	HOPZ-ACTIVATED RESISTANCE 1	Zm00001d041678	Zm00001eb137530
GRMZM2G064031	19.14	42.103	1.14001	3.63e-194	3.41e-195	C0P4V7	Putative uncharacterized protein	31027271	AT3G57340.1	Heat shock protein DnaJ, N-terminal with domain of unknown function (DUF1977)	Zm00001d044528	Zm00001eb162560
GRMZM2G064193	1.28	0.626	-1.03685	3.97e-06	5.23e-06	NP_001150584	gibberellin receptor GID1L2	31046650	AT1G47480.1	alpha/beta-Hydrolases superfamily protein	Zm00001d050493	Zm00001eb180330
GRMZM2G064219	0.883	2.073	1.22292	1.1e-05	1.5e-05	NA	NA	31045051			NA	NA
GRMZM2G064302	920.713	2539.97	1.46063	0	0	P26301	Enolase 1 (EC 4.2.1.11)(2-phosphoglycerate dehydratase 1)(2-phospho-D-glycerate hydro-lyase 1)	31038868	AT2G36530.1	Enolase	Zm00001d045431	Zm00001eb377870
GRMZM2G064336	22.243	52.75	1.24191	1.06e-162	1.24e-163	NP_001141179	hypothetical protein LOC100273266	30981696	AT4G22220.1	SufE/NifU family protein	Zm00001d011514	Zm00001eb359620
GRMZM2G064382	77.68	494.153	2.62825	0	0	NP_001147729	LOC100281339	31021602	AT1G10970.1	zinc transporter 4 precursor	Zm00001d036965	Zm00001eb277370
GRMZM2G064386	15.523	34.946	1.17581	2.28e-164	2.63e-165	NP_001146168	hypothetical protein LOC100279737	30986226	AT5G04250.2	Cysteine proteinases superfamily protein	Zm00001d018498	Zm00001eb259070
GRMZM2G064473	35.9	16.41	-1.13257	1.53e-179	1.59e-180	NP_001147851	plastidic ATP/ADP-transporter	31034558	AT1G80300.1	nucleotide transporter 1	Zm00001d044060	Zm00001eb158490
GRMZM2G064521	0.5	3.45	2.78018	1.29e-20	9.01e-21	NP_001148295	protein induced upon tuberization	30976129	AT4G02380.1	senescence-associated gene 21	NA	NA
GRMZM2G064537	10.663	26.936	1.33342	3.14e-93	6.65e-94	NA	NA	31050342	AT3G14200.1	Chaperone DnaJ-domain superfamily protein	Zm00001d052093	Zm00001eb192980
GRMZM2G064584	0.943	4.06	2.10237	2.01e-16	1.61e-16	NA	NA	31052319			NA	NA
GRMZM2G064600	11.42	24.383	1.09064	1.3e-78	3.23e-79	NP_001150041	mitochondrial import inner membrane translocase subunit tim23	31039919	AT1G72750.1	translocase inner membrane subunit 23-2	Zm00001d048506	Zm00001eb404010
GRMZM2G064605	5.39	24.916	2.20498	3.16e-202	2.8e-203	NP_001131249	hypothetical protein LOC100192561	31008073	AT5G40020.1	Pathogenesis-related thaumatin superfamily protein	Zm00001d032972	Zm00001eb048140
GRMZM2G064630	7.03	19.176	1.44456	3.13e-175	3.34e-176	NP_001168112	hypothetical protein LOC100381853	30969476	AT1G14350.2	Duplicated homeodomain-like superfamily protein	Zm00001d006922	Zm00001eb109820
GRMZM2G064631	0.733	8.46	3.52102	1.66e-60	5.25e-61	NM_001157126	mazG nucleotide pyrophosphohydrolase domain protein (LOC100284231), mRNA	30968015	AT3G25400.1		Zm00001d003051	Zm00001eb077570
GRMZM2G064638	0.02	0.613	4.89023	3.34e-15	2.8e-15	NP_001167846	hypothetical protein LOC100381548	30986483	AT3G06120.1	basic helix-loop-helix (bHLH) DNA-binding superfamily protein	Zm00001d016095	Zm00001eb238140
GRMZM2G064655	1.233	0.436	-1.50392	7.06e-11	7.05e-11	NM_001150672	hypothetical protein LOC100276996 (LOC100276996), mRNA	30971532	AT5G60200.1	TARGET OF MONOPTEROS 6	Zm00001d006463	Zm00001eb105770
GRMZM2G064675	15.786	31.94	1.01308	4.49e-76	1.15e-76	NP_001145223	hypothetical protein LOC100278489	30982699	AT3G20430.1		Zm00001d011167	Zm00001eb356770
GRMZM2G064679	0.156	1.026	2.72379	1.53e-15	1.27e-15	NP_001144678	hypothetical protein LOC100277705	31025091	AT4G08330.1		Zm00001d038408	Zm00001eb289950
GRMZM2G064708	4.063	0.996	-2.02975	3.33e-74	8.78e-75	NA	NA	31031678	AT3G54980.1	Pentatricopeptide repeat (PPR) superfamily protein	Zm00001d044458	Zm00001eb161890
GRMZM2G064732	52.5	110.3	1.06801	0	0	NP_001151085	LOC100284718	31017833	AT2G26300.1	G protein alpha subunit 1	Zm00001d027886	Zm00001eb005840
GRMZM2G064775	76.903	29.833	-1.36977	1.58e-289	8.84e-291	NA	NA	30984951	AT1G19180.2	jasmonate-zim-domain protein 1	Zm00001d014249	Zm00001eb223580
GRMZM2G064818	0.906	0.306	-1.57738	0.000796997	0.00129285	NP_001144880	hypothetical protein LOC100277980	31006076	AT5G50335.1		Zm00001d023804	Zm00001eb409980
GRMZM2G064831	0.843	0.246	-1.69632	2.98e-11	2.92e-11	NA	NA	31002923	AT4G32140.1	EamA-like transporter family	Zm00001d026442	Zm00001eb432050
GRMZM2G064852	6.903	2.856	-1.27549	3.16e-77	7.98e-78	C4JAK4	Putative uncharacterized protein	30991101	AT3G03680.1	C2 calcium/lipid-binding plant phosphoribosyltransferase family protein	Zm00001d013654	Zm00001eb218420
GRMZM2G064873	4.806	9.87	1.03504	1.39e-50	5.14e-51	NA	NA	30970168	AT3G15430.2	Regulator of chromosome condensation (RCC1) family protein	Zm00001d005395	Zm00001eb096520
GRMZM2G064885	0.11	3.256	4.87458	3.67e-75	9.56e-76	C4IZB1	Putative uncharacterized protein	30976947			Zm00001d011168	Zm00001eb356780
GRMZM2G064903	0	1.923	7.69409	8.46e-24	5.4e-24	NP_001151029	DNA-binding WRKY	31002241	AT1G80450.1	VQ motif-containing protein	Zm00001d026440	Zm00001eb432030
GRMZM2G064993	15.733	31.89	1.01551	1.73e-91	3.72e-92	NP_001105728	annexin p33	31027088	AT5G10230.1	annexin 7	Zm00001d037211	Zm00001eb279430
GRMZM2G065066	43.026	89.813	1.05526	3.14e-298	1.7e-299	NP_001150206	SR repressor protein	31017454	AT3G55460.1	SC35-like splicing factor 30	Zm00001d030739	Zm00001eb029330
GRMZM2G065073	6.513	3.056	-1.15899	8.89e-37	4.22e-37	NP_001147571	gamma-glutamyltranspeptidase 1	30964852	AT4G39640.2	gamma-glutamyl transpeptidase 1	Zm00001d003446	Zm00001eb080950
GRMZM2G065083	95.896	245.173	1.35106	0	0	P49105	Glucose-6-phosphate isomerase, cytosolic (GPI)(EC 5.3.1.9)(Phosphoglucose isomerase)(PGI)(Phosphohexose isomerase)(PHI)	31013707	AT5G42740.1	Sugar isomerase (SIS) family protein	Zm00001d034256	Zm00001eb059230
GRMZM2G065088	0	0.196	4.59135	0.000278614	0.000429496	NA	NA	31029985	AT1G09560.1	germin-like protein 5	Zm00001d042082	Zm00001eb140880
GRMZM2G065144	0.083	0.28	1.75175	1.54e-05	2.12e-05	NA	NA	30971762	AT5G47910.1	respiratory burst oxidase homologue D	Zm00001d007421	Zm00001eb113590
GRMZM2G065157	0.03	3.38	6.78895	7.57e-27	4.46e-27	NP_001142653	hypothetical protein LOC100274938	30974557			Zm00001d003447	Zm00001eb080960
GRMZM2G065171	6.303	12.653	1.00223	1.41e-31	7.47e-32	NP_001130821	hypothetical protein LOC100191925	30974104	AT5G10050.1	NAD(P)-binding Rossmann-fold superfamily protein	Zm00001d003448	Zm00001eb080970
GRMZM2G065176	0.053	0.76	3.92789	1.29e-14	1.1e-14	NA	NA	31000937	AT4G34660.1	SH3 domain-containing protein	Zm00001d025955	Zm00001eb427590
GRMZM2G065215	0.066	0.38	2.53115	8.31e-05	0.000121955	NA	NA	31010209			Zm00001d029531	Zm00001eb020140
GRMZM2G065227	5.433	1.2	-2.18384	2.58e-21	1.76e-21	NP_001145240	hypothetical protein LOC100278520	30971221	AT4G31830.1		Zm00001d005283	Zm00001eb095580
GRMZM2G065237	0.096	0.803	3.05445	4.68e-09	5.11e-09	NA	NA	31041450	AT5G52650.1	RNA binding Plectin/S10 domain-containing protein	Zm00001d048305	Zm00001eb402130
GRMZM2G065259	0.47	0.066	-2.79977	0.00097387	0.00159607	NA	NA	31040197	AT5G47550.1	Cystatin/monellin superfamily protein	Zm00001d048306	Zm00001eb402140
GRMZM2G065317	0.04	0.406	3.46702	8.91e-06	1.21e-05	NA	NA	31009544			Zm00001d027958	Zm00001eb006490
GRMZM2G065374	0.083	0.22	1.41692	0.000854264	0.00139041	C0PMM6	Putative uncharacterized protein	31017877	AT3G59060.4	phytochrome interacting factor 3-like 6	Zm00001d034298	Zm00001eb059460
GRMZM2G065420	0.07	0.436	2.59255	0.000366307	0.000571943	NA	NA	30966260			NA	NA
GRMZM2G065471	1.113	0.22	-2.35972	5.14e-12	4.88e-12	NA	NA	31028692	AT5G06570.1	alpha/beta-Hydrolases superfamily protein	Zm00001d039799	Zm00001eb123910
GRMZM2G065478	0.18	0.926	2.36514	6.48e-07	8.09e-07	NA	NA	31019227	AT4G33280.1	AP2/B3-like transcriptional factor family protein	Zm00001d030908	NA
GRMZM2G065557	3.49	20.863	1.73662	1.13e-90	2.44e-91	NP_001150159	LOC100283788	31035222	AT5G05960.1	Bifunctional inhibitor/lipid-transfer protein/seed storage 2S albumin superfamily protein	Zm00001d042862	Zm00001eb147950
GRMZM2G065585	1.346	0.026	-5.59233	2.32e-24	1.46e-24	P49237	Glucan endo-1,3-beta-glucosidase, acidic isoform Precursor (EC 3.2.1.39)((1->3)-beta-glucan endohydrolase)((1->3)-beta-glucanase)(Beta-1,3-endoglucanase)	31027671	AT4G16260.1	Glycosyl hydrolase superfamily protein	Zm00001d042143	Zm00001eb141540
GRMZM2G065596	0.363	0.963	1.40416	4.52e-13	4.11e-13	YP_588302	hypothetical protein ZeamMp040	31019888			NA	NA
GRMZM2G065599	13.85	29.05	1.06474	4.32e-109	7.82e-110	NP_001105094	DNA methyl transferase 106	30979265	AT3G17310.1	S-adenosyl-L-methionine-dependent methyltransferases superfamily protein	Zm00001d010928	Zm00001eb354730
GRMZM2G065848	0.753	1.566	1.05252	3.38e-08	3.88e-08	NP_001146457	hypothetical protein LOC100280044	31043035			NA	NA
GRMZM2G065884	0.69	8.453	3.87827	3.86e-111	6.86e-112	C4J9W0	Putative uncharacterized protein	30975500	AT1G79990.2	structural molecules	Zm00001d011266	Zm00001eb357580
GRMZM2G065888	1.093	2.256	1.04074	5.72e-13	5.22e-13	NP_001143153	hypothetical protein LOC100275634	31024207	AT1G30755.1	Protein of unknown function (DUF668)	Zm00001d036402	Zm00001eb272300
GRMZM2G065893	9.456	21.95	1.21152	1.82e-146	2.39e-147	NP_001145987	hypothetical protein LOC100279516	30980434	AT5G14420.4	RING domain ligase2	Zm00001d012101	Zm00001eb365180
GRMZM2G065928	3.383	1.23	-1.44064	2.21e-27	1.29e-27	NP_001130598	hypothetical protein LOC100191697	30997744	AT3G19270.1	cytochrome P450, family 707, subfamily A, polypeptide 4	Zm00001d020717	Zm00001eb314900
GRMZM2G066029	0.226	1.253	2.47707	1.93e-11	1.88e-11	NP_001146935	auxin-inducible protein	31026896			Zm00001d038201	Zm00001eb288210
GRMZM2G066049	0.64	0.29	-1.14996	0.000287766	0.000444232	NP_001146980	agmatine coumaroyltransferase	31003795	AT1G31490.1	HXXXD-type acyl-transferase family protein	Zm00001d023215	Zm00001eb404790
GRMZM2G066057	2.616	1.183	-1.14833	4.29e-11	4.23e-11	NA	NA	30977908	AT5G37800.1	RHD SIX-LIKE 1	Zm00001d008444	Zm00001eb334500
GRMZM2G066162	0.263	0.08	-1.73047	0.000320132	0.000496935	NA	NA	31005908	AT1G65610.1	Six-hairpin glycosidases superfamily protein	Zm00001d025764	Zm00001eb425730
GRMZM2G066189	1	1.996	1.00284	2.48e-05	3.47e-05	NP_001131486	hypothetical protein LOC100192823	31020686			NA	Zm00001eb289380
GRMZM2G066219	0.54	0.11	-2.2852	1.15e-07	1.37e-07	NA	NA	30993341	AT3G25290.1	Auxin-responsive family protein	Zm00001d021016	Zm00001eb317430
GRMZM2G066326	0.136	5.18	5.23961	8.66e-107	1.6e-107	NP_001149806	LOC100283433	31022007	AT4G35350.1	xylem cysteine peptidase 1	Zm00001d035689	Zm00001eb267050
GRMZM2G066343	0.553	4.303	2.95267	6.62e-51	2.44e-51	NP_001132803	hypothetical protein LOC100194292	30968230	AT5G21950.1	alpha/beta-Hydrolases superfamily protein	Zm00001d006841	Zm00001eb108970
GRMZM2G066345	1.533	0.39	-1.97913	5.95e-20	4.26e-20	NA	NA	31031880	AT4G24670.2	tryptophan aminotransferase related 2	Zm00001d039691	Zm00001eb123040
GRMZM2G066369	2.646	0.106	-4.65775	3.46e-47	1.36e-47	NP_001104996	glutathione S-transferase GST 38	31014621	AT1G10360.1	glutathione S-transferase TAU 18	Zm00001d029707	Zm00001eb021710
GRMZM2G066377	1.34	3.583	1.41715	1.32e-07	1.57e-07	NA	NA	31008749	AT4G33950.1	Protein kinase superfamily protein	NA	Zm00001eb051510
GRMZM2G066432	0.186	0.936	2.31898	2.11e-15	1.76e-15	NP_001148201	protein kinase APK1B	31024797	AT3G07070.1	Protein kinase superfamily protein	Zm00001d038394	Zm00001eb289830
GRMZM2G066441	4.343	17.436	2.00275	1.91e-188	1.87e-189	NP_001169224	hypothetical protein LOC100383082	31010334	AT2G45510.1	cytochrome P450, family 704, subfamily A, polypeptide 2	Zm00001d029688	Zm00001eb021550
GRMZM2G066480	0.213	0.043	-2.31707	0.000306685	0.000475196	NA	NA	31046086	AT3G30200.1	Plant transposase (Ptta/En/Spm family)	Zm00001d050548	Zm00001eb181050
GRMZM2G066485	2.94	6.6	1.1634	2.66e-59	8.57e-60	NA	NA	31024264	AT3G16785.1	phospholipase D P1	Zm00001d037946	Zm00001eb285800
GRMZM2G066538	1.353	3.856	1.51266	1.5e-15	1.24e-15	NA	NA	31000688			NA	NA
GRMZM2G066609	0.426	1.36	1.68413	1.47e-13	1.31e-13	NP_001131213	hypothetical protein LOC100192521	30995085			NA	NA
GRMZM2G066614	3.31	8.666	1.38719	8.53e-51	3.15e-51	NP_001141343	hypothetical protein LOC100273434	30986370	AT5G08580.1	Calcium-binding EF hand family protein	Zm00001d016347	Zm00001eb240010
GRMZM2G066749	2.26	5.773	1.3506	5.59e-51	2.06e-51	NM_001177155	hypothetical protein LOC100384672 (LOC100384672), mRNA	31006898	AT4G01570.1	Tetratricopeptide repeat (TPR)-like superfamily protein	Zm00001d033749	Zm00001eb055010
GRMZM2G066775	1.63	16.096	3.30247	3.74e-126	5.74e-127	NA	NA	31042011	AT1G09380.1	nodulin MtN21 /EamA-like transporter family protein	Zm00001d045572	Zm00001eb379220
GRMZM2G066851	1.74	11.03	2.65889	4.61e-80	1.12e-80	NA	NA	30989666			Zm00001d017387	Zm00001eb248610
GRMZM2G066885	0	0.166	4.49301	0.000447351	0.000704995	NP_001170569	hypothetical protein LOC100384594	30991030	AT4G25570.1	Cytochrome b561/ferric reductase transmembrane protein family	Zm00001d017387	Zm00001eb248610
GRMZM2G066932	2.68	9.593	1.8354	1.65e-21	1.12e-21	B6T1T2	Putative uncharacterized protein	31025125			NA	NA
GRMZM2G066997	0.143	1.826	3.65966	5.46e-19	4.03e-19	NP_001151679	remorin	30984169	AT5G23750.2	Remorin family protein	Zm00001d017386	Zm00001eb248600
GRMZM2G067063	24.463	50.36	1.04126	3.89e-244	2.66e-245	NP_001105762	protein disulfide isomerase12	30965506	AT3G20560.1	PDI-like 5-3	Zm00001d006512	Zm00001eb106180
GRMZM2G067096	0.053	0.266	2.12122	0.000306699	0.000475246	NP_001141228	hypothetical protein LOC100273315	30967858	AT4G33870.1	Peroxidase superfamily protein	Zm00001d004459	Zm00001eb088870
GRMZM2G067183	5.846	14.55	1.3258	4.08e-51	1.5e-51	NP_001145930	hypothetical protein LOC100279453	30984304	AT2G35585.1		Zm00001d017708	Zm00001eb251500
GRMZM2G067205	0.123	0.43	1.81494	8.13e-05	0.000119277	NP_001147366	JAG	31036504	AT1G68480.1	C2H2 and C2HC zinc fingers superfamily protein	Zm00001d040006	Zm00001eb125440
GRMZM2G067225	36.813	13.923	-1.40563	0	0	NP_001105244	allene oxide synthase	31041338	AT5G42650.1	allene oxide synthase	Zm00001d048021	NA
GRMZM2G067242	16.71	60.68	1.85728	0	0	C4J6T3	Putative uncharacterized protein	30990260	AT5G16930.1	AAA-type ATPase family protein	Zm00001d017707	Zm00001eb251490
GRMZM2G067256	0.486	1.84	1.91577	2.47e-11	2.42e-11	NA	NA	30979700			Zm00001d009558	Zm00001eb343650
GRMZM2G067313	2.813	12.246	2.08419	1.1e-162	1.28e-163	NP_001159329	hypothetical protein LOC100304423	30992642	AT4G31540.1	exocyst subunit exo70 family protein G1	Zm00001d015277	Zm00001eb232340
GRMZM2G067315	17.333	7.22	-1.26675	3.99e-80	9.72e-81	NP_001151228	glycine-rich cell wall structural protein 2	31008173			Zm00001d032825	Zm00001eb046920
GRMZM2G067350	2.436	6.663	1.43923	2.26e-30	1.22e-30	NP_001130479	hypothetical protein LOC100191577	30992853	AT4G26020.1		Zm00001d015275	Zm00001eb232320
GRMZM2G067402	4.46	15.413	1.82452	1.93e-64	5.77e-65	Q9M593	Non-symbiotic hemoglobin (Hbt)(ZEAmp GLB1)	31042983	AT2G16060.1	hemoglobin 1	Zm00001d048020	Zm00001eb399590
GRMZM2G067424	0.09	1.053	3.52416	2.28e-21	1.56e-21	NP_001151546	flavonol-3-O-glycoside-7-O-glucosyltransferase 1	31001583	AT3G53160.1	UDP-glucosyl transferase 73C7	Zm00001d026512	Zm00001eb432740
GRMZM2G067485	0	1.42	6.95945	1.04e-15	8.59e-16	NP_001146871	Bowman-Birk type trypsin inhibitor	31046365			Zm00001d048656	Zm00001eb165070
GRMZM2G067520	1.786	4.03	1.17062	1.42e-31	7.53e-32	NP_001145699	hypothetical protein LOC100279203	30967456			Zm00001d006582	Zm00001eb106770
GRMZM2G067575	2.573	0.913	-1.50763	2.46e-08	2.8e-08	B6SP90	Putative uncharacterized protein	30979559			Zm00001d011789	Zm00001eb362290
GRMZM2G067583	0	0.5	5.25551	4.62e-06	6.12e-06	NP_001151674	tat pathway signal sequence family protein	31035615	AT2G01400.1		Zm00001d044079	Zm00001eb158650
GRMZM2G067591	1.503	0.07	-4.49394	1.05e-36	4.98e-37	NM_001147894	hypothetical protein LOC100273457 (LOC100273457), mRNA	30984761	AT5G25180.1	cytochrome P450, family 71, subfamily B, polypeptide 14	Zm00001d014136	Zm00001eb222680
GRMZM2G067600	36.906	8.556	-2.11211	3.58e-167	4.04e-168	B6SJA5	Putative uncharacterized protein	31028286	AT3G03341.1		Zm00001d044078	Zm00001eb158640
GRMZM2G067630	6.66	16.51	1.30663	4.27e-43	1.8e-43	NA	NA	31027567			NA	Zm00001eb128050
GRMZM2G067646	11.356	23.703	1.05883	9.4e-96	1.93e-96	NA	NA	31037044	AT5G58020.1		Zm00001d045108	Zm00001eb374710
GRMZM2G067648	1.533	6.1	1.91099	3.58e-19	2.63e-19	NA	NA	31029989	AT4G31530.2	NAD(P)-binding Rossmann-fold superfamily protein	Zm00001d040325	Zm00001eb128080
GRMZM2G067654	0.753	0.216	-1.81154	1.9e-06	2.44e-06	NA	NA	31039543	AT2G24260.1	LJRHL1-like 1	Zm00001d045107	Zm00001eb374700
GRMZM2G067675	1.7	6.716	1.88239	2.15e-82	5.1e-83	NP_001140727	hypothetical protein LOC100272802	30976835	AT1G60800.1	NSP-interacting kinase 3	Zm00001d008724	Zm00001eb336730
GRMZM2G067734	9.243	2.626	-1.77202	1.68e-106	3.11e-107	NP_001131231	hypothetical protein LOC100192540	31039684	AT2G44830.1	Protein kinase superfamily protein	Zm00001d000038	Zm00001eb390980
GRMZM2G067853	27.593	63.263	1.1919	0	0	NP_001141444	hypothetical protein LOC100273554	30985186	AT4G37270.1	heavy metal atpase 1	Zm00001d014569	Zm00001eb226120
GRMZM2G067865	0.636	0.19	-1.7473	2.64e-06	3.43e-06	NA	NA	31052115	AT1G60610.1	SBP (S-ribonuclease binding protein) family protein	Zm00001d052639	Zm00001eb197780
GRMZM2G067929	3.933	10.7	1.42755	5.69e-30	3.12e-30	NA	NA	31012564			Zm00001d030370	NA
GRMZM2G067964	13.473	34.75	1.36684	3.11e-120	5.05e-121	NP_001132734	hypothetical protein LOC100194221	31008895	AT1G48140.1	dolichol-phosphate mannosyltransferase-related	Zm00001d034252	Zm00001eb059180
GRMZM2G068011	0.77	0.073	-3.36419	2.25e-11	2.2e-11	NA	NA	30969743			Zm00001d007473	Zm00001eb114020
GRMZM2G068176	1.963	4.63	1.23779	2.6e-10	2.67e-10	NA	NA	30988353			Zm00001d015256	NA
GRMZM2G068179	0.58	41.506	6.44117	0	0	NA	NA	31007120	AT5G42760.2	Leucine carboxyl methyltransferase	Zm00001d034249	Zm00001eb059150
GRMZM2G068331	2.766	11.916	2.09465	3.43e-180	3.54e-181	NP_001159230	hypothetical protein LOC100304316	31048209	AT1G33420.1	RING/FYVE/PHD zinc finger superfamily protein	Zm00001d048969	Zm00001eb167840
GRMZM2G068392	4.046	8.956	1.06657	1.26e-30	6.8e-31	NP_001137024	hypothetical protein LOC100217192	30980963	AT4G13730.1	Ypt/Rab-GAP domain of gyp1p superfamily protein	Zm00001d012126	Zm00001eb365390
GRMZM2G068436	0.48	9.646	4.32631	9.1e-107	1.68e-107	NP_001150891	PIT1	31026016	AT1G02610.1	RING/FYVE/PHD zinc finger superfamily protein	Zm00001d037974	Zm00001eb286060
GRMZM2G068519	0.64	2.46	1.93832	6.74e-14	5.93e-14	B6SH11	Putative uncharacterized protein	30995141			NA	NA
GRMZM2G068557	0.683	0.153	-2.16874	1.08e-14	9.23e-15	NP_001147916	ferric reductase-like transmembrane component	30965609	AT5G49740.1	ferric reduction oxidase 7	Zm00001d003559	Zm00001eb081810
GRMZM2G068715	13.47	32.176	1.25319	2.07e-121	3.33e-122	NP_001151728	ribonucleoprotein A	30967342	AT3G53460.1	chloroplast RNA-binding protein 29	Zm00001d007012	Zm00001eb110100
GRMZM2G068808	1.523	3.98	1.32679	2.26e-32	1.18e-32	NA	NA	31000735	AT4G02780.1	Terpenoid cyclases/Protein prenyltransferases superfamily protein	Zm00001d024512	Zm00001eb415420
GRMZM2G068826	0.596	0.106	-2.43282	1.14e-06	1.44e-06	NP_001144801	hypothetical protein LOC100277874	31006916			Zm00001d029578	Zm00001eb020530
GRMZM2G068947	0.803	0.253	-1.65138	1.99e-06	2.56e-06	NP_001105832	12-oxo-phytodienoic acid reductase6	31032703	AT1G76680.1	12-oxophytodienoate reductase 1	Zm00001d040842	Zm00001eb131870
GRMZM2G068963	0.41	1.166	1.50559	1.66e-06	2.13e-06	NP_001150378	FK506 binding protein	30992479	AT1G18170.1	FKBP-like peptidyl-prolyl cis-trans isomerase family protein	Zm00001d013455	Zm00001eb216540
GRMZM2G068984	12.723	34.59	1.44105	4.48e-199	4.04e-200	NP_001159138	hypothetical protein LOC100304216	30991354	AT1G18180.1	Protein of unknown function (DUF1295)	Zm00001d013456	Zm00001eb216550
GRMZM2G069082	2.04	0.94	-1.12081	1.8e-06	2.31e-06	NP_001140448	hypothetical protein LOC100272507	30997141	AT5G51990.1	C-repeat-binding factor 4	Zm00001d021205	Zm00001eb318890
GRMZM2G069169	0.076	0.84	3.46702	7.12e-08	8.32e-08	NA	NA	31036728	AT3G18690.1	MAP kinase substrate 1	Zm00001d046496	Zm00001eb386240
GRMZM2G069195	32.046	75.196	1.22718	0	0	NA	NA	30975786	AT2G01140.1	Aldolase superfamily protein	Zm00001d008491	Zm00001eb334740
GRMZM2G069203	1.026	2.373	1.20365	1.1e-10	1.11e-10	NP_001105082	serine acetyltransferase1	30976270	AT5G56760.1	serine acetyltransferase 1;1	Zm00001d011735	Zm00001eb361640
GRMZM2G069254	0.256	0.726	1.50235	0.000950072	0.00155482	NA	NA	31025072	AT4G22745.1	methyl-CPG-binding domain 1	Zm00001d038164	Zm00001eb287780
GRMZM2G069298	0.1	0.356	1.80963	0.00082584	0.00134234	C0HHW5	Putative uncharacterized protein	30992453	AT5G08640.2	flavonol synthase 1	Zm00001d018181	Zm00001eb256000
GRMZM2G069335	1.093	0.5	-1.13693	0.000212471	0.000323803	NA	NA	31020810			Zm00001d036016	Zm00001eb269500
GRMZM2G069357	0.39	1.066	1.45287	2.89e-05	4.08e-05	NA	NA	31016015	AT1G20950.1	Phosphofructokinase family protein	Zm00001d032792	NA
GRMZM2G069408	2.896	9.48	1.70742	4.22e-162	4.92e-163	NA	NA	31028504	AT2G27230.2	transcription factor-related	Zm00001d041926	Zm00001eb139520
GRMZM2G069500	15.98	32.466	1.01928	1.06e-38	4.83e-39	NA	NA	31013914			NA	NA
GRMZM2G069568	0.07	0.486	2.79795	7.17e-07	8.96e-07	NA	NA	31013993			Zm00001d028904	Zm00001eb014840
GRMZM2G069596	0.44	1.406	1.44445	5.53e-09	6.07e-09	NA	NA	30984834	AT5G57850.1	D-aminoacid aminotransferase-like PLP-dependent enzymes superfamily protein	Zm00001d016006	Zm00001eb237500
GRMZM2G069602	0	0.333	4.82828	7.8e-05	0.000114239	NA	NA	30968873			NA	Zm00001eb094650
GRMZM2G069630	4.25	0.903	-2.23724	9.69e-30	5.34e-30	NA	NA	31038813	AT1G24170.1	Nucleotide-diphospho-sugar transferases superfamily protein	Zm00001d046571	Zm00001eb386850
GRMZM2G069687	6.49	15.593	1.26085	1.16e-233	8.4e-235	NA	NA	30976708	AT1G29170.1	SCAR family protein	Zm00001d008906	Zm00001eb338300
GRMZM2G069694	1.883	3.96	1.10222	1.4e-12	1.3e-12	NP_001132364	hypothetical protein LOC100193809	31035458	AT4G32480.1	Protein of unknown function (DUF506)	Zm00001d043444	Zm00001eb153020
GRMZM2G069722	0.33	0	-6.1217	8.02e-10	8.42e-10	NA	NA	31018425	AT4G37320.1	cytochrome P450, family 81, subfamily D, polypeptide 5	Zm00001d034107	Zm00001eb058110
GRMZM2G069830	0.503	0.116	-2.1093	2.32e-07	2.81e-07	NA	NA	31001492	AT4G40020.1	Myosin heavy chain-related protein	Zm00001d025568	Zm00001eb423850
GRMZM2G069856	0.883	2.823	1.6647	1.25e-39	5.61e-40	NP_001168462	hypothetical protein LOC100382237	30971520	AT5G07400.1	forkhead-associated domain-containing protein / FHA domain-containing protein	Zm00001d000122	Zm00001eb084530
GRMZM2G069905	2.796	5.723	1.03096	6.98e-19	5.18e-19	NA	NA	31001511			NA	NA
GRMZM2G070041	2.1	7.413	1.80844	1.73e-97	3.49e-98	NA	NA	31023058	AT1G40087.1	Plant transposase (Ptta/En/Spm family)	Zm00001d035715	Zm00001eb267220
GRMZM2G070087	0.123	0.01	-3.78644	0.000209384	0.000318927	C4JC09	Putative uncharacterized protein	31010273	AT3G54700.1	phosphate transporter 1;7	Zm00001d027700	Zm00001eb004100
GRMZM2G070092	1.533	0.71	-1.1165	2.32e-13	2.08e-13	NP_001105978	lipoxygenase7	31002627	AT1G17420.1	lipoxygenase 3	Zm00001d025524	Zm00001eb423430
GRMZM2G070109	0.103	0.746	2.77312	4.12e-12	3.9e-12	NP_001140984	hypothetical protein LOC100273063	30978377	AT4G39490.1	cytochrome P450, family 96, subfamily A, polypeptide 10	Zm00001d008837	Zm00001eb337640
GRMZM2G070115	5	2.5	-1.00383	1.88e-08	2.13e-08	NA	NA	31041896	AT1G20930.1	cyclin-dependent kinase B2;2	Zm00001d046912	Zm00001eb389390
GRMZM2G070172	0.01	0.316	4.86557	2.74e-08	3.13e-08	NP_001169611	hypothetical protein LOC100383492	31006629	AT4G25000.1	alpha-amylase-like	Zm00001d031794	Zm00001eb038060
GRMZM2G070178	0.603	0.08	-2.93995	2.06e-10	2.1e-10	NP_001148291	anther-specific proline-rich protein APG	30996572	AT2G23540.1	GDSL-like Lipase/Acylhydrolase superfamily protein	Zm00001d022496	Zm00001eb330130
GRMZM2G070271	3.066	1.223	-1.32945	8.67e-13	7.97e-13	NA	NA	31012629	AT1G32170.1	xyloglucan endotransglucosylase/hydrolase 30	Zm00001d030103	Zm00001eb024960
GRMZM2G070322	0.793	10.746	3.76004	5.46e-218	4.38e-219	NP_001152233	systemin receptor SR160	31019669	AT3G22800.1	Leucine-rich repeat (LRR) family protein	Zm00001d034427	Zm00001eb060610
GRMZM2G070369	0.623	1.6	1.36122	8.65e-06	1.17e-05	NA	NA	30983178			NA	NA
GRMZM2G070422	73.93	209.76	1.50158	0	0	NP_001132103	hypothetical protein LOC100193519	31045125	AT2G05990.2	NAD(P)-binding Rossmann-fold superfamily protein	Zm00001d049975	Zm00001eb176310
GRMZM2G070442	0.71	2.266	1.65395	4.53e-19	3.34e-19	NP_001143874	hypothetical protein LOC100276675	31009931	AT3G46110.1	Domain of unknown function (DUF966)	Zm00001d028182	Zm00001eb008380
GRMZM2G070444	0	0.753	7.07604	8.8e-17	6.99e-17	NA	NA	30971727	AT5G22400.1	Rho GTPase activating protein with PAK-box/P21-Rho-binding domain	Zm00001d007710	Zm00001eb115910
GRMZM2G070448	0.093	0.49	2.41992	7.58e-06	1.02e-05	NP_001145456	hypothetical protein LOC100278839	31005587	AT3G59680.2		Zm00001d025759	Zm00001eb425670
GRMZM2G070455	0.373	0.106	-1.77669	0.000243065	0.000372329	NA	NA	31040370	AT2G03200.1	Eukaryotic aspartyl protease family protein	Zm00001d044967	Zm00001eb373460
GRMZM2G070468	0.3	4.503	3.92158	1.42e-85	3.24e-86	NA	NA	30967485	AT1G32910.1	HXXXD-type acyl-transferase family protein	Zm00001d002370	Zm00001eb071250
GRMZM2G070475	10.326	57.783	2.48086	0	0	NA	NA	31037979	AT3G14200.1	Chaperone DnaJ-domain superfamily protein	Zm00001d045036	Zm00001eb374040
GRMZM2G070494	1.63	0.063	-4.68878	3.62e-19	2.66e-19	NA	NA	31029976	AT4G18650.1	transcription factor-related	Zm00001d040624	Zm00001eb130290
GRMZM2G070515	3.533	7.536	1.08882	1.18e-57	3.9e-58	NA	NA	30994014			Zm00001d021023	Zm00001eb317490
GRMZM2G070563	0.116	0.456	1.9372	0.00066086	0.00106227	NA	NA	30967586	AT5G65980.1	Auxin efflux carrier family protein	Zm00001d007109	Zm00001eb110990
GRMZM2G070575	0	0.206	5.96178	6.1e-09	6.72e-09	NP_001168389	hypothetical protein LOC100382158	31002366	AT2G07050.1	cycloartenol synthase 1	Zm00001d024337	Zm00001eb414010
GRMZM2G070639	0.786	2.003	1.65816	1.23e-19	8.91e-20	NP_001146146	hypothetical protein LOC100279715	31049650			Zm00001d049452	Zm00001eb171770
GRMZM2G070784	0.343	2.316	2.73248	1.16e-10	1.17e-10	NA	NA	30976995			NA	NA
GRMZM2G070818	0.433	0.01	-5.51288	2.87e-09	3.1e-09	NA	NA	30993436			NA	NA
GRMZM2G070863	8.95	48.8	2.44409	0	0	NP_001140841	hypothetical protein LOC100272917	30968133	AT1G62740.1	stress-inducible protein, putative	Zm00001d002823	Zm00001eb075450
GRMZM2G070890	5.696	21.006	1.87866	1.43e-126	2.18e-127	NP_001143926	hypothetical protein LOC100276737	31036293	AT5G11280.1		Zm00001d044527	Zm00001eb162550
GRMZM2G070912	0.666	2.91	2.12613	2.84e-09	3.06e-09	NP_001147309	metallothionein-like protein type 2	30980670			Zm00001d011063	Zm00001eb355770
GRMZM2G070961	0.283	0.05	-2.63489	1.11e-07	1.32e-07	NP_001140500	hypothetical protein LOC100272561	31030786	AT5G12000.1	Protein kinase protein with adenine nucleotide alpha hydrolases-like domain	Zm00001d044293	Zm00001eb160430
GRMZM2G071021	18.143	8.386	-1.11712	1.4e-76	3.57e-77	NP_001105046	cytosolic aldehyde dehydrogenase RF2C	31029879	AT3G24503.1	aldehyde dehydrogenase 2C4	Zm00001d044339	Zm00001eb160820
GRMZM2G071042	6.42	17.426	1.43674	9.32e-49	3.56e-49	NP_001106259	AN12	31051452	AT2G36320.1	A20/AN1-like zinc finger family protein	NA	Zm00001eb181400
GRMZM2G071076	7.996	16.746	1.02471	1.52e-76	3.88e-77	NP_001144996	hypothetical protein LOC100278156	30969384	AT5G13760.1	Plasma-membrane choline transporter family protein	Zm00001d007070	Zm00001eb110610
GRMZM2G071087	10.29	78.486	2.92678	0	0	NP_001151619	LOC100285253	30983353	AT4G33500.1	Protein phosphatase 2C family protein	Zm00001d014291	Zm00001eb223950
GRMZM2G071100	4.683	1.423	-1.72307	1.2e-32	6.18e-33	NP_001136480	hypothetical protein LOC100216594	31022096	AT2G43290.1	Calcium-binding EF-hand family protein	Zm00001d037477	Zm00001eb281700
GRMZM2G071113	5.746	12.463	1.11504	1.39e-44	5.71e-45	NP_001131351	hypothetical protein LOC100192671	31035193	AT4G10925.3	Nuclear transport factor 2 (NTF2) family protein	Zm00001d044515	Zm00001eb162420
GRMZM2G071157	1.173	2.596	1.14396	2.16e-13	1.94e-13	NP_001130570	hypothetical protein LOC100191669	31015936	AT4G00460.2	RHO guanyl-nucleotide exchange factor 3	Zm00001d029850	Zm00001eb022950
GRMZM2G071163	5.98	14.79	1.30307	2.74e-108	4.99e-109	NA	NA	30974193	AT1G05500.1	Calcium-dependent lipid-binding (CaLB domain) family protein	Zm00001d002090	Zm00001eb068630
GRMZM2G071180	0.293	0.886	1.56651	1.18e-07	1.4e-07	NP_001169090	hypothetical protein LOC100382933	30990703	AT5G64170.2	dentin sialophosphoprotein-related	Zm00001d018093	Zm00001eb255270
GRMZM2G071219	0.573	2.246	1.96134	1.54e-11	1.49e-11	NA	NA	30974544			Zm00001d004018	Zm00001eb085800
GRMZM2G071292	0.236	0.726	1.60838	5.93e-07	7.38e-07	NA	NA	31010488	AT5G55530.3	Calcium-dependent lipid-binding (CaLB domain) family protein	NA	Zm00001eb008290
GRMZM2G071325	0.27	0.6	1.13534	0.00028449	0.000438864	NA	NA	30984528	AT5G41460.1	Protein of unknown function (DUF604)	Zm00001d017611	Zm00001eb250680
GRMZM2G071343	0.193	0.013	-3.80484	1.24e-05	1.69e-05	NA	NA	31014486	AT5G13700.1	polyamine oxidase 1	Zm00001d028172	Zm00001eb008280
GRMZM2G071374	0.036	0.843	4.49536	2.57e-21	1.76e-21	NP_001167973	hypothetical protein LOC100381690	31017057	AT5G55530.1	Calcium-dependent lipid-binding (CaLB domain) family protein	Zm00001d028171	Zm00001eb008270
GRMZM2G071390	0.473	0.05	-3.25344	9.3e-07	1.17e-06	NP_001152592	LOC100286232	31002791	AT5G39110.1	RmlC-like cupins superfamily protein	Zm00001d000017	Zm00001eb413190
GRMZM2G071436	0.663	0.026	-4.7116	1.41e-07	1.68e-07	NA	NA	30995315	AT1G09310.1	Protein of unknown function, DUF538	Zm00001d018682	Zm00001eb298810
[truncated: 4,687 more rows]
